# Supplementary material for: Utilizing yeast chemogenomic profiles for the prediction of pharmacogenomic associations in humans
Source: Sci Rep. 2016 Mar 30;6:23703. doi: 10.1038/srep23703 (PMC4812343; doi:10.1038/srep23703)
Supplement: Supplementary Dataset 1 [file srep23703-s1.xlsx]

## Sheet: dataset 1
Supplementary Table S1: Top PGx prediction, with perfect classification score = 1
Drug name	Protein name	Classification score
desflurane	P35498	1
desflurane	O15440	1
desflurane	P33527	1
desflurane	Q99250	1
desflurane	O15438	1
desflurane	O15439	1
desflurane	Q8TAD8	1
desflurane	Q15858	1
desflurane	Q92887	1
desflurane	Q01831	1
desflurane	Q9UBW5	1
desflurane	P08183	1
desflurane	Q15052	1
desflurane	Q9NY46	1
desflurane	Q8NEB9	1
desflurane	P21439	1
desflurane	Q59GD8	1
acetophenazine	Q6UW02	1
acetophenazine	P24903	1
acetophenazine	Q92527	1
acetophenazine	E5RIJ4	1
acetophenazine	O60733	1
acetophenazine	E9PML0	1
acetophenazine	E7EX67	1
acetophenazine	Q9H9E1	1
acetophenazine	O75909	1
acetophenazine	B4DNA9	1
acetophenazine	Q16850	1
acetophenazine	P20853	1
acetophenazine	P11511	1
acetophenazine	O15528	1
acetophenazine	D6RC49	1
acetophenazine	P35498	1
acetophenazine	H0YBR4	1
acetophenazine	E7EP75	1
acetophenazine	C9JFR9	1
acetophenazine	H0YFF5	1
acetophenazine	Q8N1L4	1
acetophenazine	C9JXV4	1
acetophenazine	O00743	1
acetophenazine	Q9Y548	1
acetophenazine	H0Y4K5	1
acetophenazine	H0YK57	1
acetophenazine	F5H6F1	1
acetophenazine	O15440	1
acetophenazine	O95067	1
acetophenazine	E7EVM8	1
acetophenazine	P33527	1
acetophenazine	P19099	1
acetophenazine	Q86W10	1
acetophenazine	A6NP17	1
acetophenazine	B4DU85	1
acetophenazine	A7E2S9	1
acetophenazine	Q6ZSU1	1
acetophenazine	P10635	1
acetophenazine	G3V188	1
acetophenazine	O43174	1
acetophenazine	Q9NYL5	1
acetophenazine	F5H4S0	1
acetophenazine	Q96S94	1
acetophenazine	Q5J9B1	1
acetophenazine	P11509	1
acetophenazine	F5H102	1
acetophenazine	F5H694	1
acetophenazine	Q9BSK4	1
acetophenazine	H0YJI0	1
acetophenazine	Q16678	1
acetophenazine	H0YLP1	1
acetophenazine	F8WBE2	1
acetophenazine	A8MYG8	1
acetophenazine	C9J8N6	1
acetophenazine	P24863	1
acetophenazine	B7Z6W1	1
acetophenazine	Q7Z570	1
acetophenazine	P05093	1
acetophenazine	E9PDL8	1
acetophenazine	P08686	1
acetophenazine	Q07973	1
acetophenazine	Q8IZB0	1
acetophenazine	Q9Y6A2	1
acetophenazine	Q6VVX0	1
acetophenazine	Q5TYW2	1
acetophenazine	Q99250	1
acetophenazine	Q6NT55	1
acetophenazine	P49798	1
acetophenazine	F8W816	1
acetophenazine	O15438	1
acetophenazine	O15439	1
acetophenazine	Q8IYJ7	1
acetophenazine	P04798	1
acetophenazine	E5RHN4	1
acetophenazine	F5H5Q6	1
acetophenazine	H0Y593	1
acetophenazine	Q9P2K8	1
acetophenazine	H0YNJ7	1
acetophenazine	Q6NW29	1
acetophenazine	P15538	1
acetophenazine	C9JPU9	1
acetophenazine	A6NGH8	1
acetophenazine	E7EVC0	1
acetophenazine	Q4UJ75	1
acetophenazine	O75881	1
acetophenazine	B4DJI0	1
acetophenazine	Q7Z449	1
acetophenazine	Q02928	1
acetophenazine	Q16874	1
acetophenazine	C9J8K7	1
acetophenazine	Q5THJ4	1
acetophenazine	H0YGI9	1
acetophenazine	Q15858	1
acetophenazine	Q9HBI6	1
acetophenazine	Q6V0L0	1
acetophenazine	Q8N118	1
acetophenazine	Q32MN5	1
acetophenazine	F5H1Q8	1
acetophenazine	Q6UB98	1
acetophenazine	Q4G0S4	1
acetophenazine	Q92887	1
acetophenazine	Q9NR63	1
acetophenazine	Q9UK58	1
acetophenazine	C9IYE4	1
acetophenazine	Q4VAR0	1
acetophenazine	B4DWP3	1
acetophenazine	F8W978	1
acetophenazine	H7BY38	1
acetophenazine	P11712	1
acetophenazine	H0YGQ6	1
acetophenazine	Q8TF21	1
acetophenazine	H0YLQ3	1
acetophenazine	Q63ZY3	1
acetophenazine	P05177	1
acetophenazine	G3V366	1
acetophenazine	H0Y7H4	1
acetophenazine	E7EN87	1
acetophenazine	E9PS56	1
acetophenazine	P20813	1
acetophenazine	H7C0D0	1
acetophenazine	E7EVL8	1
acetophenazine	D6RHY3	1
acetophenazine	H0YAC1	1
acetophenazine	P62829	1
acetophenazine	O76081	1
acetophenazine	P14635	1
acetophenazine	F8VPW2	1
acetophenazine	C9JA26	1
acetophenazine	E9PGZ6	1
acetophenazine	P05181	1
acetophenazine	E7EPP8	1
acetophenazine	P78396	1
acetophenazine	Q96T49	1
acetophenazine	F8W6L8	1
acetophenazine	Q08ER8	1
acetophenazine	P13584	1
acetophenazine	H7C015	1
acetophenazine	Q9UNU6	1
acetophenazine	P05108	1
acetophenazine	P20815	1
acetophenazine	Q96NC0	1
acetophenazine	E7EME6	1
acetophenazine	Q9UBW5	1
acetophenazine	E7ENE7	1
acetophenazine	E9PJT9	1
acetophenazine	P08183	1
acetophenazine	H7C0A2	1
acetophenazine	B4DV75	1
acetophenazine	C9JBD2	1
acetophenazine	E7EQ08	1
acetophenazine	A6NCL7	1
acetophenazine	F8VWR7	1
acetophenazine	Q14097	1
acetophenazine	A5PLL1	1
acetophenazine	F5H7Q9	1
acetophenazine	A4D1E1	1
acetophenazine	H0Y3G0	1
acetophenazine	Q9NY46	1
acetophenazine	Q96SQ9	1
acetophenazine	P22680	1
acetophenazine	G3V3I4	1
acetophenazine	C9J1K5	1
acetophenazine	E9PHG5	1
acetophenazine	H0YKN1	1
acetophenazine	P21439	1
acetophenazine	Q9BWQ6	1
acetophenazine	F5H6E7	1
acetophenazine	H3BSZ1	1
acetophenazine	Q6ICD8	1
acetophenazine	Q8TCA4	1
acetophenazine	E7ER58	1
acetophenazine	F5H392	1
acetophenazine	Q495Y1	1
acetophenazine	H0Y6T3	1
acetophenazine	A4F3V8	1
acetophenazine	H0YLS2	1
acetophenazine	E7ERT7	1
acetophenazine	E7EU77	1
acetophenazine	Q59GD8	1
acetophenazine	E9PGH5	1
acetophenazine	Q9H765	1
acetophenazine	E7EMT5	1
acetophenazine	Q02156	1
acetophenazine	A6NJ10	1
acetophenazine	Q5TCH5	1
acetophenazine	Q5TCH4	1
acetophenazine	P33260	1
acetophenazine	P33261	1
acetophenazine	P24557	1
acetophenazine	Q7Z4V1	1
acetophenazine	Q16647	1
acetophenazine	E7ER08	1
acetophenazine	C9JS68	1
acetophenazine	O15084	1
acetophenazine	E9PKE2	1
acetophenazine	P24462	1
acetophenazine	Q8WXK1	1
acetophenazine	Q8TAV3	1
acetophenazine	Q16696	1
acetophenazine	Q8NFD2	1
acetophenazine	P20248	1
acetophenazine	E7EPL6	1
acetophenazine	H0YMI1	1
acetophenazine	Q02318	1
acetophenazine	E7ENP0	1
fesoterodine	P51589	1
fesoterodine	P10632	1
fesoterodine	Q9Y5S2	1
fesoterodine	Q04759	1
foscarnet	O95528	1
foscarnet	F5H7H1	1
foscarnet	C9JR18	1
foscarnet	Q9BYW1	1
foscarnet	E9PE47	1
foscarnet	P14672	1
foscarnet	Q8TCC7	1
foscarnet	C9JIM8	1
foscarnet	H7BXN9	1
foscarnet	Q6P4C1	1
foscarnet	H7BYX8	1
foscarnet	P22732	1
foscarnet	F5H6F6	1
foscarnet	P33527	1
foscarnet	A1A5C7	1
foscarnet	Q9Y226	1
foscarnet	Q5T7Q5	1
foscarnet	P11168	1
foscarnet	P24723	1
foscarnet	F8WB79	1
foscarnet	F2Z2F6	1
foscarnet	C9JGT0	1
foscarnet	C9JTF8	1
foscarnet	Q5VVV4	1
foscarnet	Q5VVV5	1
foscarnet	Q5VVV3	1
foscarnet	C9JC66	1
foscarnet	D6REK5	1
foscarnet	Q68CJ0	1
foscarnet	B4DJY8	1
foscarnet	Q9NSA0	1
foscarnet	O15438	1
foscarnet	O15439	1
foscarnet	B5MCM7	1
foscarnet	O15245	1
foscarnet	O15244	1
foscarnet	F5H5Q3	1
foscarnet	H7BZC0	1
foscarnet	Q9Y267	1
foscarnet	F2Z3K7	1
foscarnet	Q5VVV9	1
foscarnet	Q9H015	1
foscarnet	Q8WUG5	1
foscarnet	P49418	1
foscarnet	Q92887	1
foscarnet	E9PMM0	1
foscarnet	H9KVA1	1
foscarnet	Q5VT25	1
foscarnet	Q9UGQ3	1
foscarnet	Q9NY64	1
foscarnet	Q8TD20	1
foscarnet	C9JU94	1
foscarnet	O76082	1
foscarnet	A6NCG2	1
foscarnet	F5H081	1
foscarnet	P11169	1
foscarnet	P11166	1
foscarnet	C9J0E8	1
foscarnet	F8WCV3	1
foscarnet	H0YHK4	1
foscarnet	B4DXN5	1
foscarnet	H0Y7M6	1
foscarnet	F5H076	1
foscarnet	C9JVJ9	1
foscarnet	A6NKX4	1
foscarnet	B5MCM1	1
foscarnet	Q6PXP3	1
foscarnet	P08183	1
foscarnet	Q86VW1	1
foscarnet	Q8TDB8	1
foscarnet	F5GXP8	1
foscarnet	F5GXP7	1
foscarnet	Q9NRM0	1
foscarnet	H7C4T9	1
foscarnet	Q8IZD6	1
foscarnet	O00499	1
foscarnet	F5H7N2	1
foscarnet	H7C1H1	1
foscarnet	B4DU31	1
foscarnet	F5GYR5	1
foscarnet	A6NK97	1
foscarnet	Q5VVV6	1
foscarnet	Q5VVW0	1
foscarnet	B3KP57	1
foscarnet	F5H5V7	1
foscarnet	B4DT82	1
foscarnet	F8WFA8	1
foscarnet	C9J4Z0	1
foscarnet	C9IZW5	1
foscarnet	F8WBG9	1
foscarnet	H7C1R8	1
foscarnet	Q63ZE4	1
foscarnet	Q5VVW5	1
foscarnet	Q4U2R8	1
foscarnet	A6NL68	1
telmisartan	Q6UW02	1
telmisartan	P24903	1
telmisartan	E9PML0	1
telmisartan	P08684	1
telmisartan	B4DNA9	1
telmisartan	Q16850	1
telmisartan	P20853	1
telmisartan	P11511	1
telmisartan	O15528	1
telmisartan	P35499	1
telmisartan	H0YBR4	1
telmisartan	E7EP75	1
telmisartan	C9JFR9	1
telmisartan	Q8N1L4	1
telmisartan	C9JXV4	1
telmisartan	H0YK57	1
telmisartan	F5H6F1	1
telmisartan	E7EVM8	1
telmisartan	P19099	1
telmisartan	Q86W10	1
telmisartan	B4DU85	1
telmisartan	Q6ZSU1	1
telmisartan	P10635	1
telmisartan	G3V188	1
telmisartan	O43174	1
telmisartan	P13861	1
telmisartan	Q9NYL5	1
telmisartan	F5H4S0	1
telmisartan	Q5J9B1	1
telmisartan	P11509	1
telmisartan	F5H102	1
telmisartan	F5H694	1
telmisartan	H0YJI0	1
telmisartan	Q16678	1
telmisartan	H0YLP1	1
telmisartan	F8WBE2	1
telmisartan	C9J8N6	1
telmisartan	B7Z6W1	1
telmisartan	P05093	1
telmisartan	E9PDL8	1
telmisartan	P08686	1
telmisartan	Q07973	1
telmisartan	Q8IZB0	1
telmisartan	Q9Y6A2	1
telmisartan	Q6VVX0	1
telmisartan	Q9BY64	1
telmisartan	Q6NT55	1
telmisartan	F8W816	1
telmisartan	O15439	1
telmisartan	Q8IYJ7	1
telmisartan	P04798	1
telmisartan	E5RHN4	1
telmisartan	F5H5Q6	1
telmisartan	H0Y593	1
telmisartan	H0YNJ7	1
telmisartan	P15538	1
telmisartan	C9JPU9	1
telmisartan	E7EVC0	1
telmisartan	O75881	1
telmisartan	B4DJI0	1
telmisartan	Q7Z449	1
telmisartan	Q02928	1
telmisartan	Q16874	1
telmisartan	C9J8K7	1
telmisartan	Q9HB55	1
telmisartan	H0YGI9	1
telmisartan	Q9HBI6	1
telmisartan	Q6V0L0	1
telmisartan	Q8N118	1
telmisartan	Q32MN5	1
telmisartan	F5H1Q8	1
telmisartan	Q4G0S4	1
telmisartan	Q9HAW8	1
telmisartan	Q9NR63	1
telmisartan	Q4VAR0	1
telmisartan	B4DWP3	1
telmisartan	P31323	1
telmisartan	F8W978	1
telmisartan	H7BY38	1
telmisartan	P11712	1
telmisartan	P05177	1
telmisartan	G3V366	1
telmisartan	H0Y7H4	1
telmisartan	E7EN87	1
telmisartan	E9PS56	1
telmisartan	Q9HCS2	1
telmisartan	P20813	1
telmisartan	H7C0D0	1
telmisartan	E7EVL8	1
telmisartan	H0YAC1	1
telmisartan	C9JA26	1
telmisartan	Q01668	1
telmisartan	E9PGZ6	1
telmisartan	P78329	1
telmisartan	P05181	1
telmisartan	E7EPP8	1
telmisartan	F8W6L8	1
telmisartan	P13584	1
telmisartan	H7C015	1
telmisartan	Q9UNU6	1
telmisartan	P05108	1
telmisartan	P20815	1
telmisartan	E7EME6	1
telmisartan	E7ENE7	1
telmisartan	E9PJT9	1
telmisartan	P08183	1
telmisartan	Q6ZWL3	1
telmisartan	B4DV75	1
telmisartan	C9JBD2	1
telmisartan	E7EQ08	1
telmisartan	F8VWR7	1
telmisartan	Q14097	1
telmisartan	F5H7Q9	1
telmisartan	H0Y3G0	1
telmisartan	Q96SQ9	1
telmisartan	P22309	1
telmisartan	P35503	1
telmisartan	P22680	1
telmisartan	B1ALM3	1
telmisartan	C9J1K5	1
telmisartan	E9PHG5	1
telmisartan	H0YKN1	1
telmisartan	P21439	1
telmisartan	F5H6E7	1
telmisartan	P19224	1
telmisartan	H3BSZ1	1
telmisartan	Q6ICD8	1
telmisartan	Q8TCA4	1
telmisartan	P98187	1
telmisartan	Q495Y1	1
telmisartan	A4F3V8	1
telmisartan	Q13698	1
telmisartan	H0YLS2	1
telmisartan	E7ERT7	1
telmisartan	E7EU77	1
telmisartan	E9PGH5	1
telmisartan	Q16880	1
telmisartan	E7EMT5	1
telmisartan	Q9UI33	1
telmisartan	A6NJ10	1
telmisartan	Q5TCH5	1
telmisartan	Q5TCH4	1
telmisartan	O60840	1
telmisartan	Q08477	1
telmisartan	P33260	1
telmisartan	P33261	1
telmisartan	P24557	1
telmisartan	Q16647	1
telmisartan	E7ER08	1
telmisartan	Q13936	1
telmisartan	C9JS68	1
telmisartan	P24462	1
telmisartan	Q8TAV3	1
telmisartan	Q16696	1
telmisartan	E7EPL6	1
telmisartan	Q02318	1
telmisartan	E7ENP0	1
amiloride	Q9NS40	1
amiloride	P08684	1
amiloride	P35499	1
amiloride	Q9Y243	1
amiloride	P24723	1
amiloride	P36537	1
amiloride	P17252	1
amiloride	P16662	1
amiloride	Q59ED6	1
amiloride	Q12809	1
amiloride	Q9BY64	1
amiloride	P31751	1
amiloride	B4E0W6	1
amiloride	P06133	1
amiloride	H0Y760	1
amiloride	Q9Y5S2	1
amiloride	Q9HB55	1
amiloride	Q9Y4X1	1
amiloride	Q9HAW8	1
amiloride	B4DJN5	1
amiloride	B4E083	1
amiloride	H0YJG4	1
amiloride	Q9HCS2	1
amiloride	Q01668	1
amiloride	P78329	1
amiloride	B5MDQ0	1
amiloride	H7BYI2	1
amiloride	E7EU19	1
amiloride	F2Z2R4	1
amiloride	Q6ZWL3	1
amiloride	P22309	1
amiloride	P35503	1
amiloride	B1ALM3	1
amiloride	F5H493	1
amiloride	P54855	1
amiloride	P19224	1
amiloride	Q86WJ1	1
amiloride	P98187	1
amiloride	Q9NZC9	1
amiloride	Q13698	1
amiloride	O00444	1
amiloride	P31749	1
amiloride	Q16880	1
amiloride	Q02156	1
amiloride	Q9UI33	1
amiloride	Q2NKX8	1
amiloride	Q08477	1
amiloride	Q5T890	1
amiloride	Q6UWM9	1
amiloride	Q13936	1
amiloride	P53350	1
amiloride	Q9Y4B4	1
phenelzine	H0YL19	1
phenelzine	Q9H967	1
phenelzine	H0Y9P0	1
phenelzine	Q6UW02	1
phenelzine	H3BQA8	1
phenelzine	P16520	1
phenelzine	Q9Y297	1
phenelzine	Q5JTN6	1
phenelzine	F8W717	1
phenelzine	P24903	1
phenelzine	A2RUS2	1
phenelzine	F5H8E6	1
phenelzine	H0YN02	1
phenelzine	Q96FK6	1
phenelzine	Q96MR6	1
phenelzine	B4DE62	1
phenelzine	Q6P1M3	1
phenelzine	P57081	1
phenelzine	Q3MJ13	1
phenelzine	C9J1X0	1
phenelzine	P18847	1
phenelzine	C9JNT2	1
phenelzine	B3KPU1	1
phenelzine	Q9HAV0	1
phenelzine	E9PML0	1
phenelzine	H0YEI6	1
phenelzine	P17752	1
phenelzine	F8W1D4	1
phenelzine	P27361	1
phenelzine	E5RG45	1
phenelzine	C9JUJ1	1
phenelzine	O14727	1
phenelzine	P63244	1
phenelzine	H0Y9E5	1
phenelzine	H0Y9E1	1
phenelzine	H0Y8A5	1
phenelzine	G3V4B8	1
phenelzine	H0YN81	1
phenelzine	O00423	1
phenelzine	E5RI27	1
phenelzine	B4DNA9	1
phenelzine	Q8IWG1	1
phenelzine	H0YLU1	1
phenelzine	A2RRH5	1
phenelzine	E9PBF9	1
phenelzine	Q16850	1
phenelzine	P20853	1
phenelzine	P11511	1
phenelzine	O15528	1
phenelzine	H0YGB1	1
phenelzine	Q64EX5	1
phenelzine	G5E9A7	1
phenelzine	H0YBR4	1
phenelzine	H0YNT2	1
phenelzine	B8ZZU6	1
phenelzine	P57775	1
phenelzine	H3BPU5	1
phenelzine	F5H5D4	1
phenelzine	Q13112	1
phenelzine	Q96BA8	1
phenelzine	H0Y8I2	1
phenelzine	C9JQN1	1
phenelzine	B4E2F0	1
phenelzine	Q6P2E9	1
phenelzine	G3V3N9	1
phenelzine	E7EP75	1
phenelzine	E7EP77	1
phenelzine	C9JFR9	1
phenelzine	H0YA24	1
phenelzine	Q9H6Y2	1
phenelzine	D6RD43	1
phenelzine	Q5SRN1	1
phenelzine	G3V4J7	1
phenelzine	Q8TF17	1
phenelzine	Q8N1L9	1
phenelzine	Q8N1L4	1
phenelzine	P00439	1
phenelzine	Q9HBG6	1
phenelzine	C9JSB1	1
phenelzine	C9JXV4	1
phenelzine	C9IZR2	1
phenelzine	C9JDR5	1
phenelzine	D6RAU2	1
phenelzine	F8VV53	1
phenelzine	F8W6P2	1
phenelzine	H0YCT5	1
phenelzine	B4DIH4	1
phenelzine	H0YK57	1
phenelzine	F5H6F1	1
phenelzine	Q9BYB4	1
phenelzine	E7EMZ0	1
phenelzine	O15440	1
phenelzine	Q9NS37	1
phenelzine	E9PS41	1
phenelzine	F2Z2I2	1
phenelzine	E7EVM8	1
phenelzine	E7EVM5	1
phenelzine	P33527	1
phenelzine	Q12834	1
phenelzine	P19099	1
phenelzine	Q9Y2H1	1
phenelzine	H0YKE0	1
phenelzine	Q86W10	1
phenelzine	Q58WW2	1
phenelzine	Q9NZJ0	1
phenelzine	C9JRL6	1
phenelzine	H0YKT5	1
phenelzine	Q96S15	1
phenelzine	Q9Y4E6	1
phenelzine	Q5T4L1	1
phenelzine	Q9GZS0	1
phenelzine	D6RE64	1
phenelzine	D6RE66	1
phenelzine	B4DU85	1
phenelzine	E9PJK2	1
phenelzine	E7EQK3	1
phenelzine	O43379	1
phenelzine	H7C2N6	1
phenelzine	Q3SXM0	1
phenelzine	Q6ZSU1	1
phenelzine	P10635	1
phenelzine	B4DY05	1
phenelzine	O15143	1
phenelzine	G3V188	1
phenelzine	Q99973	1
phenelzine	O43174	1
phenelzine	Q9HCU5	1
phenelzine	Q8IWU9	1
phenelzine	D6RJA5	1
phenelzine	Q8WYK2	1
phenelzine	B4E2L4	1
phenelzine	H3BPK1	1
phenelzine	C9JVF0	1
phenelzine	G3V221	1
phenelzine	Q9NYL5	1
phenelzine	F5H4S0	1
phenelzine	B3KY57	1
phenelzine	H0YLX4	1
phenelzine	Q8TBY9	1
phenelzine	Q5J9B1	1
phenelzine	P11509	1
phenelzine	E9PBK6	1
phenelzine	C9JL14	1
phenelzine	F5H100	1
phenelzine	F5H102	1
phenelzine	F5H103	1
phenelzine	P55735	1
phenelzine	H0YH33	1
phenelzine	O43660	1
phenelzine	H7C3X9	1
phenelzine	E7EQ49	1
phenelzine	H0YNW7	1
phenelzine	F5H694	1
phenelzine	Q2TAY7	1
phenelzine	H0YJI0	1
phenelzine	Q16678	1
phenelzine	H0YLP1	1
phenelzine	P61966	1
phenelzine	Q9Y6I7	1
phenelzine	D6R9Q1	1
phenelzine	D6REC9	1
phenelzine	O43889	1
phenelzine	D6RHJ5	1
phenelzine	B4DF38	1
phenelzine	Q5TFK1	1
phenelzine	G8JLG4	1
phenelzine	F8WBE2	1
phenelzine	F5GZ90	1
phenelzine	Q53HC9	1
phenelzine	H0YM76	1
phenelzine	Q14318	1
phenelzine	B3KPG5	1
phenelzine	C9JD14	1
phenelzine	H0YFG0	1
phenelzine	C9J8N6	1
phenelzine	H0Y711	1
phenelzine	P24863	1
phenelzine	B7Z6W1	1
phenelzine	P05093	1
phenelzine	O95834	1
phenelzine	O95835	1
phenelzine	E9PDL8	1
phenelzine	P08686	1
phenelzine	Q07973	1
phenelzine	E9PF19	1
phenelzine	B4DH70	1
phenelzine	Q8IZB0	1
phenelzine	Q9Y6A2	1
phenelzine	Q96PC3	1
phenelzine	Q6VVX0	1
phenelzine	C9J896	1
phenelzine	Q8TEQ6	1
phenelzine	O75083	1
phenelzine	G3V5J9	1
phenelzine	C9JBE7	1
phenelzine	Q96MX6	1
phenelzine	O75154	1
phenelzine	C9IZ29	1
phenelzine	Q66S35	1
phenelzine	G3V1D0	1
phenelzine	H0YAE4	1
phenelzine	Q6NT55	1
phenelzine	Q16539	1
phenelzine	H3BRD4	1
phenelzine	Q8N1V2	1
phenelzine	F5H0S8	1
phenelzine	H7C3C8	1
phenelzine	H7C3C0	1
phenelzine	Q8NHV4	1
phenelzine	C9JCN8	1
phenelzine	F8W816	1
phenelzine	H3BM50	1
phenelzine	O15438	1
phenelzine	O15439	1
phenelzine	B0QZ36	1
phenelzine	Q969X6	1
phenelzine	Q8IYJ7	1
phenelzine	A8MXL6	1
phenelzine	G3V2A4	1
phenelzine	C9K0D8	1
phenelzine	B4E345	1
phenelzine	D6RCR1	1
phenelzine	Q96CW1	1
phenelzine	B4DPW7	1
phenelzine	Q68DS0	1
phenelzine	P04798	1
phenelzine	O43684	1
phenelzine	C9JJ54	1
phenelzine	C9JEE7	1
phenelzine	H0YGZ5	1
phenelzine	E5RFG6	1
phenelzine	E5RHN4	1
phenelzine	D6R9L0	1
phenelzine	B4E3L0	1
phenelzine	Q8TEB1	1
phenelzine	Q9BQA1	1
phenelzine	Q6UXN9	1
phenelzine	Q5VTH9	1
phenelzine	Q9BV38	1
phenelzine	Q9BV35	1
phenelzine	B3KPW7	1
phenelzine	A8MUM1	1
phenelzine	Q9NR55	1
phenelzine	Q9UM11	1
phenelzine	F5H5Q6	1
phenelzine	H0Y593	1
phenelzine	C9JZN1	1
phenelzine	Q9P2K8	1
phenelzine	H0YNJ7	1
phenelzine	D6RGK8	1
phenelzine	H7C5J5	1
phenelzine	Q9BVA0	1
phenelzine	C9JFG9	1
phenelzine	Q9Y6Q5	1
phenelzine	G5EA46	1
phenelzine	P15538	1
phenelzine	A8MWR8	1
phenelzine	C9JPU9	1
phenelzine	D6RIW8	1
phenelzine	Q05048	1
phenelzine	E7EVC0	1
phenelzine	E9PB41	1
phenelzine	C9JBU3	1
phenelzine	Q13347	1
phenelzine	H7BY83	1
phenelzine	Q9Y4P8	1
phenelzine	Q9Y4P3	1
phenelzine	O75881	1
phenelzine	P15408	1
phenelzine	B4DMI6	1
phenelzine	B4DJI0	1
phenelzine	F5H3E9	1
phenelzine	Q7Z449	1
phenelzine	Q02928	1
phenelzine	Q16874	1
phenelzine	F5H0C4	1
phenelzine	B4DP38	1
phenelzine	C9J8K7	1
phenelzine	F5GYE9	1
phenelzine	O14576	1
phenelzine	B4E2H6	1
phenelzine	H0YKN8	1
phenelzine	H3BR25	1
phenelzine	B5MBZ0	1
phenelzine	C9JLV4	1
phenelzine	H0YGI9	1
phenelzine	F5GXB6	1
phenelzine	Q6IA86	1
phenelzine	D6RD66	1
phenelzine	B3KRG7	1
phenelzine	H7C3R4	1
phenelzine	O14775	1
phenelzine	Q9HBI6	1
phenelzine	H0YAF8	1
phenelzine	Q96E41	1
phenelzine	Q6V0L0	1
phenelzine	C9JG97	1
phenelzine	C9J2Y8	1
phenelzine	H0Y5I9	1
phenelzine	Q15291	1
phenelzine	C9K092	1
phenelzine	Q9H977	1
phenelzine	E7EMX4	1
phenelzine	D6R997	1
phenelzine	G5EA37	1
phenelzine	Q8N118	1
phenelzine	D6RCQ9	1
phenelzine	Q32MN5	1
phenelzine	F8W0U9	1
phenelzine	F5H8J8	1
phenelzine	F5H1Q8	1
phenelzine	G3V4I9	1
phenelzine	O94967	1
phenelzine	P15407	1
phenelzine	Q4G0S4	1
phenelzine	C9JWF1	1
phenelzine	C9JC24	1
phenelzine	H7C0C5	1
phenelzine	Q5JSH3	1
phenelzine	B4DRT0	1
phenelzine	H0Y811	1
phenelzine	P18850	1
phenelzine	Q92747	1
phenelzine	Q96JK2	1
phenelzine	Q86SY2	1
phenelzine	Q92887	1
phenelzine	C9JXA5	1
phenelzine	Q9NR63	1
phenelzine	Q9P2S5	1
phenelzine	A3KFI9	1
phenelzine	Q9P2H3	1
phenelzine	Q6ZMY6	1
phenelzine	H0YFZ7	1
phenelzine	Q8IZU2	1
phenelzine	Q5VX20	1
phenelzine	Q13451	1
phenelzine	Q8N0X2	1
phenelzine	Q4VAR0	1
phenelzine	B4DWP3	1
phenelzine	C9JEH3	1
phenelzine	C9JBJ7	1
phenelzine	G3V201	1
phenelzine	B1AKQ8	1
phenelzine	C9J6C8	1
phenelzine	H0YDK2	1
phenelzine	B4E0B6	1
phenelzine	D6RAC2	1
phenelzine	F8W978	1
phenelzine	C9J355	1
phenelzine	F5H0F7	1
phenelzine	C9JTS3	1
phenelzine	H0YEU7	1
phenelzine	H0YEU5	1
phenelzine	H7BY38	1
phenelzine	E7ESC9	1
phenelzine	E9PDB0	1
phenelzine	P11712	1
phenelzine	C9IYM9	1
phenelzine	Q13685	1
phenelzine	Q5VU92	1
phenelzine	D6RCL6	1
phenelzine	A6NGE4	1
phenelzine	Q5TBW1	1
phenelzine	O95170	1
phenelzine	H7C0S9	1
phenelzine	F8VUB6	1
phenelzine	G8JLI5	1
phenelzine	Q9BZH6	1
phenelzine	F8VZ44	1
phenelzine	Q4VXH1	1
phenelzine	P05177	1
phenelzine	H0Y3M3	1
phenelzine	H7C4N7	1
phenelzine	B4DRF9	1
phenelzine	G3V367	1
phenelzine	G3V366	1
phenelzine	C9JCY1	1
phenelzine	Q9NWT1	1
phenelzine	B9A049	1
phenelzine	F8WC21	1
phenelzine	H0Y7H4	1
phenelzine	H0Y9T9	1
phenelzine	H0Y9T1	1
phenelzine	E9PF32	1
phenelzine	H0Y8N5	1
phenelzine	B7WPE2	1
phenelzine	P16220	1
phenelzine	E7EN87	1
phenelzine	B4DQJ1	1
phenelzine	E9PS56	1
phenelzine	Q9BUR4	1
phenelzine	Q86Y33	1
phenelzine	H3BR95	1
phenelzine	H0YHT2	1
phenelzine	F8W9K4	1
phenelzine	F2Z2U5	1
phenelzine	P53539	1
phenelzine	Q9Y2I8	1
phenelzine	F8WDI9	1
phenelzine	H3BTV8	1
phenelzine	P20813	1
phenelzine	H7C0D0	1
phenelzine	A4D1P6	1
phenelzine	E7EVL8	1
phenelzine	H0YLA1	1
phenelzine	H0YAC1	1
phenelzine	Q9UNE7	1
phenelzine	O00628	1
phenelzine	B4DZN3	1
phenelzine	Q13216	1
phenelzine	H3BS99	1
phenelzine	H0YI78	1
phenelzine	C9JA26	1
phenelzine	F5H629	1
phenelzine	P78406	1
phenelzine	Q149M9	1
phenelzine	B4E2W3	1
phenelzine	G3V195	1
phenelzine	Q9UI46	1
phenelzine	E9PIM0	1
phenelzine	Q13409	1
phenelzine	H0Y9I6	1
phenelzine	Q86TI4	1
phenelzine	F5H2L7	1
phenelzine	Q5XUX1	1
phenelzine	Q8N136	1
phenelzine	Q9NSS8	1
phenelzine	E9PGZ6	1
phenelzine	E7ERC8	1
phenelzine	D6RFZ9	1
phenelzine	G3V1J0	1
phenelzine	Q70SY1	1
phenelzine	B4DGZ9	1
phenelzine	P05181	1
phenelzine	H0Y6V0	1
phenelzine	D6RAF7	1
phenelzine	E7EPP8	1
phenelzine	F2Z305	1
phenelzine	Q4G115	1
phenelzine	C9JTT6	1
phenelzine	F8W6L8	1
phenelzine	Q96F32	1
phenelzine	Q9BXS5	1
phenelzine	E9PDG3	1
phenelzine	E9PDG2	1
phenelzine	Q5JP02	1
phenelzine	Q969U6	1
phenelzine	Q09019	1
phenelzine	C9JPK3	1
phenelzine	G3V5X7	1
phenelzine	P13584	1
phenelzine	B4DHS8	1
phenelzine	H3BU82	1
phenelzine	E9PAR2	1
phenelzine	H7C015	1
phenelzine	Q9UNU6	1
phenelzine	Q9UQM7	1
phenelzine	P05108	1
phenelzine	Q9BRP4	1
phenelzine	D6RBD0	1
phenelzine	P20815	1
phenelzine	F8VTY2	1
phenelzine	Q6RFH5	1
phenelzine	Q8NA23	1
phenelzine	B0FLL2	1
phenelzine	E7EME6	1
phenelzine	Q8WVS4	1
phenelzine	Q5VW00	1
phenelzine	B1ANS9	1
phenelzine	Q8NBT0	1
phenelzine	Q9C0C7	1
phenelzine	Q6ZMW3	1
phenelzine	G5E996	1
phenelzine	G5E998	1
phenelzine	Q5JNZ6	1
phenelzine	Q8IWA0	1
phenelzine	E7EP32	1
phenelzine	Q64LD2	1
phenelzine	P0C7V8	1
phenelzine	D6R9Z1	1
phenelzine	Q8TBB7	1
phenelzine	O60336	1
phenelzine	Q5VTZ4	1
phenelzine	Q9NW82	1
phenelzine	D6R9E7	1
phenelzine	Q5QP82	1
phenelzine	Q9UBW5	1
phenelzine	Q9BRX9	1
phenelzine	H0Y329	1
phenelzine	E9PMG4	1
phenelzine	E7ENE7	1
phenelzine	Q5MNZ9	1
phenelzine	Q5MNZ6	1
phenelzine	B7Z7V8	1
phenelzine	F8VX21	1
phenelzine	B4DK73	1
phenelzine	H0Y500	1
phenelzine	E9PJT9	1
phenelzine	Q8WUA4	1
phenelzine	C9JYB3	1
phenelzine	C9K0E4	1
phenelzine	P08183	1
phenelzine	H0YF10	1
phenelzine	H0YDI6	1
phenelzine	G3V4L2	1
phenelzine	Q9HC35	1
phenelzine	Q9H6U6	1
phenelzine	E5RHM4	1
phenelzine	B4DNJ6	1
phenelzine	C9JGR9	1
phenelzine	H7C1E8	1
phenelzine	H0YDT9	1
phenelzine	Q9BTV6	1
phenelzine	D6RBT6	1
phenelzine	C9J471	1
phenelzine	P62879	1
phenelzine	P62873	1
phenelzine	B4DV75	1
phenelzine	Q96EE3	1
phenelzine	F8W8S0	1
phenelzine	F8W8S3	1
phenelzine	E9PMR3	1
phenelzine	C9JBD2	1
phenelzine	E7EQ08	1
phenelzine	F8VWR7	1
phenelzine	Q14097	1
phenelzine	Q8IWQ3	1
phenelzine	B7Z8C9	1
phenelzine	F5H7Q9	1
phenelzine	H0Y463	1
phenelzine	H0YI59	1
phenelzine	B0AZV0	1
phenelzine	H0Y3G0	1
phenelzine	H0YLM8	1
phenelzine	P61964	1
phenelzine	P61962	1
phenelzine	Q9HAD4	1
phenelzine	Q8NA75	1
phenelzine	C9K020	1
phenelzine	H3BPT1	1
phenelzine	H0YG67	1
phenelzine	Q04724	1
phenelzine	Q04725	1
phenelzine	Q04726	1
phenelzine	Q04727	1
phenelzine	H0YIE8	1
phenelzine	Q9Y4A3	1
phenelzine	Q5T6F0	1
phenelzine	B0QZ37	1
phenelzine	Q96SQ9	1
phenelzine	B4DZ46	1
phenelzine	P22680	1
phenelzine	H0Y978	1
phenelzine	C9JIS1	1
phenelzine	H3BR38	1
phenelzine	F2Z2B5	1
phenelzine	C9JVR6	1
phenelzine	B4DEY9	1
phenelzine	C9J1K5	1
phenelzine	E9PHG5	1
phenelzine	H0YKN1	1
phenelzine	P21439	1
phenelzine	Q9NYS7	1
phenelzine	B4DGE3	1
phenelzine	B4DDM6	1
phenelzine	Q92466	1
phenelzine	Q3B794	1
phenelzine	Q96DI7	1
phenelzine	F5H6E7	1
phenelzine	B4DLQ7	1
phenelzine	H0YL70	1
phenelzine	H0YL77	1
phenelzine	Q9NRJ4	1
phenelzine	H0Y9R3	1
phenelzine	E9PF58	1
phenelzine	B4DYB5	1
phenelzine	E9PDU5	1
phenelzine	H0YAM7	1
phenelzine	H0YJX1	1
phenelzine	B4E383	1
phenelzine	H0Y8W2	1
phenelzine	H0YF49	1
phenelzine	A6NE52	1
phenelzine	Q8WV16	1
phenelzine	Q96MT7	1
phenelzine	P28482	1
phenelzine	Q6ZW40	1
phenelzine	Q6KCM7	1
phenelzine	O76071	1
phenelzine	E9PKR7	1
phenelzine	H0YAA3	1
phenelzine	H0YAA2	1
phenelzine	H3BSZ1	1
phenelzine	H3BSZ4	1
phenelzine	Q8N797	1
phenelzine	O43818	1
phenelzine	Q96EX3	1
phenelzine	H0Y4R9	1
phenelzine	H7C4Y4	1
phenelzine	H0YKE4	1
phenelzine	Q96J01	1
phenelzine	E9PE29	1
phenelzine	B7Z475	1
phenelzine	Q5TAQ9	1
phenelzine	Q6ICD8	1
phenelzine	B4E1H5	1
phenelzine	Q15006	1
phenelzine	Q8TCA4	1
phenelzine	B4DFS1	1
phenelzine	H3BN58	1
phenelzine	Q8IV35	1
phenelzine	B4DVM5	1
phenelzine	Q9H7D7	1
phenelzine	Q9BVC4	1
phenelzine	C9JQM8	1
phenelzine	P53041	1
phenelzine	F8W0A0	1
phenelzine	Q495Y1	1
phenelzine	H0YL98	1
phenelzine	D6RFX4	1
phenelzine	D6RBY6	1
phenelzine	B7Z5C3	1
phenelzine	Q5W015	1
phenelzine	F5H3I1	1
phenelzine	C9JK96	1
phenelzine	H3BPD8	1
phenelzine	H7C0R2	1
phenelzine	H3BPD7	1
phenelzine	E9PR49	1
phenelzine	C0H5X6	1
phenelzine	E9PDF1	1
phenelzine	A4F3V8	1
phenelzine	Q15208	1
phenelzine	Q7Z5U6	1
phenelzine	Q9GZS3	1
phenelzine	G3V2V3	1
phenelzine	G3V2V7	1
phenelzine	Q5SVS2	1
phenelzine	Q5SVS3	1
phenelzine	Q8IVL1	1
phenelzine	Q8TBZ3	1
phenelzine	H3BNC5	1
phenelzine	E9PKB8	1
phenelzine	H0YLS2	1
phenelzine	C9JAJ5	1
phenelzine	H0Y6L4	1
phenelzine	E7ERT7	1
phenelzine	H0Y626	1
phenelzine	E9PD14	1
phenelzine	O75530	1
phenelzine	Q8NFH4	1
phenelzine	Q8NFH3	1
phenelzine	Q9H1Z4	1
phenelzine	C9K057	1
phenelzine	B7Z6V3	1
phenelzine	E7ESW6	1
phenelzine	P61020	1
phenelzine	Q13610	1
phenelzine	Q9UKB1	1
phenelzine	B5MC98	1
phenelzine	D6RGZ2	1
phenelzine	G3V3D6	1
phenelzine	C9JEY1	1
phenelzine	H0Y8R5	1
phenelzine	H7C5M3	1
phenelzine	E7EU77	1
phenelzine	F8W7Q3	1
phenelzine	F8WB94	1
phenelzine	H0YF72	1
phenelzine	E9PGH5	1
phenelzine	C9JBF9	1
phenelzine	D6RH33	1
phenelzine	H0YAY3	1
phenelzine	Q5XX13	1
phenelzine	D6RHX7	1
phenelzine	Q16520	1
phenelzine	P56377	1
phenelzine	Q9Y3F4	1
phenelzine	Q8ND98	1
phenelzine	H0Y4Q6	1
phenelzine	D6RDI0	1
phenelzine	H0Y4A7	1
phenelzine	Q86VZ2	1
phenelzine	E7EMT5	1
phenelzine	Q9NRG9	1
phenelzine	H0YJS1	1
phenelzine	Q6NZ53	1
phenelzine	F8W9R0	1
phenelzine	F8W7Y5	1
phenelzine	A6NJ10	1
phenelzine	Q5TCH5	1
phenelzine	Q5TCH4	1
phenelzine	E9PPG9	1
phenelzine	Q13557	1
phenelzine	B3KR43	1
phenelzine	D6RBZ7	1
phenelzine	H0YAU9	1
phenelzine	P33260	1
phenelzine	P33261	1
phenelzine	A2RRE0	1
phenelzine	Q562E7	1
phenelzine	H0YMF9	1
phenelzine	Q05BV3	1
phenelzine	P24557	1
phenelzine	H7C5P3	1
phenelzine	H3BT67	1
phenelzine	A8K4E2	1
phenelzine	Q9P2L0	1
phenelzine	Q16647	1
phenelzine	H0YNI7	1
phenelzine	Q5JP01	1
phenelzine	D6RF23	1
phenelzine	Q9Y484	1
phenelzine	Q9H2Y7	1
phenelzine	H0YJK4	1
phenelzine	C9J4Z7	1
phenelzine	E7ER08	1
phenelzine	C9JS68	1
phenelzine	H0YAG6	1
phenelzine	G3V2S2	1
phenelzine	G3V3S1	1
phenelzine	E9PJ73	1
phenelzine	D6RB94	1
phenelzine	B3KQ29	1
phenelzine	D6RHH4	1
phenelzine	H0YG45	1
phenelzine	P24462	1
phenelzine	D6RBG7	1
phenelzine	H3BSH7	1
phenelzine	Q8TAV3	1
phenelzine	Q4VBA9	1
phenelzine	C9JJZ8	1
phenelzine	Q8IU52	1
phenelzine	E9PQ57	1
phenelzine	Q9NNW5	1
phenelzine	B4DJV5	1
phenelzine	A8MW61	1
phenelzine	Q16696	1
phenelzine	D6R909	1
phenelzine	G3V2K8	1
phenelzine	E7EQF4	1
phenelzine	F5H280	1
phenelzine	H0YA17	1
phenelzine	Q32P44	1
phenelzine	E7EPL6	1
phenelzine	D6REE5	1
phenelzine	Q86W42	1
phenelzine	F5H7D6	1
phenelzine	H0Y6G3	1
phenelzine	O60508	1
phenelzine	Q8TC44	1
phenelzine	H0YAG9	1
phenelzine	Q02318	1
phenelzine	H0YJ79	1
phenelzine	E9PBV1	1
phenelzine	E9PCP0	1
phenelzine	C9J8B4	1
phenelzine	F8VSE4	1
phenelzine	E7ENP0	1
phenelzine	Q6NUK1	1
cocaine	P33527	1
cocaine	O15438	1
cocaine	O15439	1
cocaine	Q96L34	1
cocaine	Q9Y5S2	1
cocaine	Q92887	1
cocaine	B4DJN5	1
cocaine	P08183	1
cocaine	Q02156	1
trazodone	H0YL19	1
trazodone	Q9H967	1
trazodone	H0Y9P0	1
trazodone	Q6UW02	1
trazodone	H3BQA8	1
trazodone	P16520	1
trazodone	Q9Y297	1
trazodone	Q5JTN6	1
trazodone	F8W717	1
trazodone	P24903	1
trazodone	A2RUS2	1
trazodone	F5H8E6	1
trazodone	H0YN02	1
trazodone	Q96FK6	1
trazodone	Q96MR6	1
trazodone	B4DE62	1
trazodone	Q6P1M3	1
trazodone	P57081	1
trazodone	Q3MJ13	1
trazodone	C9J1X0	1
trazodone	P18847	1
trazodone	C9JNT2	1
trazodone	B3KPU1	1
trazodone	Q9HAV0	1
trazodone	E9PML0	1
trazodone	H0YEI6	1
trazodone	P17752	1
trazodone	F8W1D4	1
trazodone	P27361	1
trazodone	E5RG45	1
trazodone	C9JUJ1	1
trazodone	O14727	1
trazodone	P63241	1
trazodone	P63244	1
trazodone	H0Y9E5	1
trazodone	H0Y9E1	1
trazodone	H0Y8A5	1
trazodone	G3V4B8	1
trazodone	H0YN81	1
trazodone	O00423	1
trazodone	E5RI27	1
trazodone	B4DNA9	1
trazodone	Q8IWG1	1
trazodone	H0YLU1	1
trazodone	A2RRH5	1
trazodone	E9PBF9	1
trazodone	Q16850	1
trazodone	P20853	1
trazodone	P11511	1
trazodone	O15528	1
trazodone	H0YGB1	1
trazodone	Q64EX5	1
trazodone	G5E9A7	1
trazodone	H0YBR4	1
trazodone	H0YNT2	1
trazodone	B8ZZU6	1
trazodone	P57775	1
trazodone	H3BPU5	1
trazodone	F5H5D4	1
trazodone	Q13112	1
trazodone	Q96BA8	1
trazodone	H0Y8I2	1
trazodone	C9JQN1	1
trazodone	B4E2F0	1
trazodone	Q6P2E9	1
trazodone	G3V3N9	1
trazodone	E7EP75	1
trazodone	E7EP77	1
trazodone	C9JFR9	1
trazodone	H0YA24	1
trazodone	Q9H6Y2	1
trazodone	D6RD43	1
trazodone	Q5SRN1	1
trazodone	G3V4J7	1
trazodone	Q8TF17	1
trazodone	Q8N1L9	1
trazodone	Q8N1L4	1
trazodone	P00439	1
trazodone	Q9HBG6	1
trazodone	C9JSB1	1
trazodone	C9JXV4	1
trazodone	C9IZR2	1
trazodone	C9JDR5	1
trazodone	D6RAU2	1
trazodone	F8VV53	1
trazodone	F8W6P2	1
trazodone	H0YCT5	1
trazodone	B4DIH4	1
trazodone	H0YK57	1
trazodone	F5H6F1	1
trazodone	Q9BYB4	1
trazodone	E7EMZ0	1
trazodone	O15440	1
trazodone	Q9NS37	1
trazodone	E9PS41	1
trazodone	F2Z2I2	1
trazodone	E7EVM8	1
trazodone	E7EVM5	1
trazodone	P33527	1
trazodone	Q12834	1
trazodone	P19099	1
trazodone	Q9Y2H1	1
trazodone	H0YKE0	1
trazodone	Q86W10	1
trazodone	Q58WW2	1
trazodone	Q9NZJ0	1
trazodone	C9JRL6	1
trazodone	H0YKT5	1
trazodone	Q96S15	1
trazodone	Q9Y4E6	1
trazodone	Q5T4L1	1
trazodone	Q9GZS0	1
trazodone	D6RE64	1
trazodone	D6RE66	1
trazodone	B4DU85	1
trazodone	E9PJK2	1
trazodone	E7EQK3	1
trazodone	O43379	1
trazodone	H7C2N6	1
trazodone	Q3SXM0	1
trazodone	Q6ZSU1	1
trazodone	P10635	1
trazodone	B4DY05	1
trazodone	O15143	1
trazodone	G3V188	1
trazodone	Q99973	1
trazodone	O43174	1
trazodone	Q9HCU5	1
trazodone	Q8IWU9	1
trazodone	D6RJA5	1
trazodone	Q8WYK2	1
trazodone	B4E2L4	1
trazodone	H3BPK1	1
trazodone	C9JVF0	1
trazodone	G3V221	1
trazodone	Q9NYL5	1
trazodone	F5H4S0	1
trazodone	B3KY57	1
trazodone	H0YLX4	1
trazodone	Q8TBY9	1
trazodone	Q5J9B1	1
trazodone	P11509	1
trazodone	E9PBK6	1
trazodone	C9JL14	1
trazodone	Q8ND76	1
trazodone	F5H100	1
trazodone	F5H102	1
trazodone	F5H103	1
trazodone	P55735	1
trazodone	H0YH33	1
trazodone	O43660	1
trazodone	H7C3X9	1
trazodone	E7EQ49	1
trazodone	H0YNW7	1
trazodone	F5H694	1
trazodone	Q2TAY7	1
trazodone	H0YJI0	1
trazodone	Q16678	1
trazodone	H0YLP1	1
trazodone	P61966	1
trazodone	Q9Y6I7	1
trazodone	D6R9Q1	1
trazodone	D6REC9	1
trazodone	O43889	1
trazodone	P09132	1
trazodone	D6RHJ5	1
trazodone	B4DF38	1
trazodone	Q5TFK1	1
trazodone	G8JLG4	1
trazodone	F8WBE2	1
trazodone	F5GZ90	1
trazodone	Q53HC9	1
trazodone	H0YM76	1
trazodone	Q14318	1
trazodone	P16662	1
trazodone	B3KPG5	1
trazodone	C9JD14	1
trazodone	H0YFG0	1
trazodone	C9J8N6	1
trazodone	H0Y711	1
trazodone	P24863	1
trazodone	B7Z6W1	1
trazodone	P05093	1
trazodone	O95834	1
trazodone	O95835	1
trazodone	E9PDL8	1
trazodone	P08686	1
trazodone	Q07973	1
trazodone	E9PF19	1
trazodone	B4DH70	1
trazodone	Q8IZB0	1
trazodone	Q9Y6A2	1
trazodone	Q96PC3	1
trazodone	Q6VVX0	1
trazodone	C9J896	1
trazodone	Q8TEQ6	1
trazodone	O75083	1
trazodone	G3V5J9	1
trazodone	C9JBE7	1
trazodone	Q9BY64	1
trazodone	Q96MX6	1
trazodone	C9IZ29	1
trazodone	Q66S35	1
trazodone	G3V1D0	1
trazodone	H0YAE4	1
trazodone	Q6NT55	1
trazodone	Q16539	1
trazodone	H3BRD4	1
trazodone	Q8N1V2	1
trazodone	F5H0S8	1
trazodone	H7C3C8	1
trazodone	H7C3C0	1
trazodone	Q8NHV4	1
trazodone	C9JCN8	1
trazodone	F8W816	1
trazodone	H3BM50	1
trazodone	O15438	1
trazodone	O15439	1
trazodone	B0QZ36	1
trazodone	Q969X6	1
trazodone	Q8IYJ7	1
trazodone	A8MXL6	1
trazodone	G3V2A4	1
trazodone	C9K0D8	1
trazodone	B4E345	1
trazodone	D6RCR1	1
trazodone	Q96CW1	1
trazodone	B4DPW7	1
trazodone	Q68DS0	1
trazodone	P04798	1
trazodone	O43684	1
trazodone	C9JJ54	1
trazodone	C9JEE7	1
trazodone	H0YGZ5	1
trazodone	E5RFG6	1
trazodone	E5RHN4	1
trazodone	D6R9L0	1
trazodone	B4E3L0	1
trazodone	Q8TEB1	1
trazodone	Q9BQA1	1
trazodone	Q6UXN9	1
trazodone	Q5VTH9	1
trazodone	Q9GZV4	1
trazodone	Q9BV38	1
trazodone	B3KPW7	1
trazodone	A8MUM1	1
trazodone	Q9NR55	1
trazodone	Q9UM11	1
trazodone	F5H5Q6	1
trazodone	H0Y593	1
trazodone	C9JZN1	1
trazodone	H0YNJ7	1
trazodone	D6RGK8	1
trazodone	H7C5J5	1
trazodone	Q9BVA0	1
trazodone	C9JFG9	1
trazodone	Q9Y6Q5	1
trazodone	G5EA46	1
trazodone	P15538	1
trazodone	A8MWR8	1
trazodone	C9JPU9	1
trazodone	D6RIW8	1
trazodone	Q05048	1
trazodone	E7EVC0	1
trazodone	E9PB41	1
trazodone	C9JBU3	1
trazodone	Q13347	1
trazodone	H7BY83	1
trazodone	Q9Y4P8	1
trazodone	Q9Y4P3	1
trazodone	O75881	1
trazodone	P15408	1
trazodone	B4DMI6	1
trazodone	B4DJI0	1
trazodone	F5H3E9	1
trazodone	Q7Z449	1
trazodone	Q02928	1
trazodone	Q16874	1
trazodone	F5H0C4	1
trazodone	B4DP38	1
trazodone	C9J8K7	1
trazodone	P06133	1
trazodone	F5GYE9	1
trazodone	O14576	1
trazodone	B4E2H6	1
trazodone	H0YKN8	1
trazodone	H3BR25	1
trazodone	B5MBZ0	1
trazodone	C9JLV4	1
trazodone	H0YGI9	1
trazodone	F5GXB6	1
trazodone	Q6IA86	1
trazodone	D6RD66	1
trazodone	B3KRG7	1
trazodone	H7C3R4	1
trazodone	A8MTY0	1
trazodone	O14775	1
trazodone	Q9HBI6	1
trazodone	H0YAF8	1
trazodone	Q96E41	1
trazodone	Q6V0L0	1
trazodone	C9JG97	1
trazodone	C9J2Y8	1
trazodone	H0Y5I9	1
trazodone	Q15291	1
trazodone	C9K092	1
trazodone	Q9H977	1
trazodone	E7EMX4	1
trazodone	D6R997	1
trazodone	G5EA37	1
trazodone	Q8N118	1
trazodone	D6RCQ9	1
trazodone	Q32MN5	1
trazodone	F8W0U9	1
trazodone	F5H8J8	1
trazodone	F5H1Q8	1
trazodone	G3V4I9	1
trazodone	O94967	1
trazodone	P15407	1
trazodone	Q4G0S4	1
trazodone	C9JWF1	1
trazodone	C9JC24	1
trazodone	H7C0C5	1
trazodone	Q5JSH3	1
trazodone	B4DRT0	1
trazodone	H0Y811	1
trazodone	P18850	1
trazodone	Q92747	1
trazodone	Q96JK2	1
trazodone	Q86SY2	1
trazodone	Q92887	1
trazodone	C9JXA5	1
trazodone	Q9NR63	1
trazodone	Q9P2S5	1
trazodone	A3KFI9	1
trazodone	Q9P2H3	1
trazodone	Q6ZMY6	1
trazodone	H0YFZ7	1
trazodone	Q8IZU2	1
trazodone	Q5VX20	1
trazodone	Q13451	1
trazodone	Q8N0X2	1
trazodone	Q4VAR0	1
trazodone	B4DWP3	1
trazodone	C9JEH3	1
trazodone	C9JBJ7	1
trazodone	G3V201	1
trazodone	B1AKQ8	1
trazodone	C9J6C8	1
trazodone	H0YDK2	1
trazodone	B4E0B6	1
trazodone	D6RAC2	1
trazodone	F8W978	1
trazodone	C9J355	1
trazodone	F5H0F7	1
trazodone	C9JTS3	1
trazodone	H0YEU7	1
trazodone	H0YEU5	1
trazodone	H7BY38	1
trazodone	E7ESC9	1
trazodone	E9PDB0	1
trazodone	P11712	1
trazodone	C9IYM9	1
trazodone	Q13685	1
trazodone	Q5VU92	1
trazodone	D6RCL6	1
trazodone	A6NGE4	1
trazodone	Q5TBW1	1
trazodone	O95170	1
trazodone	H7C0S9	1
trazodone	F8VUB6	1
trazodone	G8JLI5	1
trazodone	Q9BZH6	1
trazodone	F8VZ44	1
trazodone	Q4VXH1	1
trazodone	P05177	1
trazodone	H0Y3M3	1
trazodone	H7C4N7	1
trazodone	B4DRF9	1
trazodone	G3V367	1
trazodone	G3V366	1
trazodone	C9JCY1	1
trazodone	Q9NWT1	1
trazodone	B9A049	1
trazodone	F8WC21	1
trazodone	H0Y7H4	1
trazodone	H0Y9T9	1
trazodone	H0Y9T1	1
trazodone	E9PF32	1
trazodone	H0Y8N5	1
trazodone	B7WPE2	1
trazodone	P16220	1
trazodone	E7EN87	1
trazodone	B4DQJ1	1
trazodone	E9PS56	1
trazodone	Q9BUR4	1
trazodone	Q86Y33	1
trazodone	H3BR95	1
trazodone	H0YHT2	1
trazodone	F8W9K4	1
trazodone	F2Z2U5	1
trazodone	P53539	1
trazodone	Q9Y2I8	1
trazodone	F8WDI9	1
trazodone	H3BTV8	1
trazodone	P20813	1
trazodone	H7C0D0	1
trazodone	A4D1P6	1
trazodone	E7EVL8	1
trazodone	H0YLA1	1
trazodone	H0YAC1	1
trazodone	Q9UNE7	1
trazodone	O00628	1
trazodone	B4DZN3	1
trazodone	Q13216	1
trazodone	H3BS99	1
trazodone	H0YI78	1
trazodone	C9JA26	1
trazodone	F5H629	1
trazodone	P78406	1
trazodone	Q149M9	1
trazodone	B4E2W3	1
trazodone	G3V195	1
trazodone	Q9UI46	1
trazodone	E9PIM0	1
trazodone	Q13409	1
trazodone	H0Y9I6	1
trazodone	Q86TI4	1
trazodone	F5H2L7	1
trazodone	Q5XUX1	1
trazodone	Q8N136	1
trazodone	Q9NSS8	1
trazodone	E9PGZ6	1
trazodone	E7ERC8	1
trazodone	D6RFZ9	1
trazodone	G3V1J0	1
trazodone	Q70SY1	1
trazodone	B4DGZ9	1
trazodone	Q7Z429	1
trazodone	P05181	1
trazodone	H0Y6V0	1
trazodone	D6RAF7	1
trazodone	E7EPP8	1
trazodone	F2Z305	1
trazodone	Q4G115	1
trazodone	C9JTT6	1
trazodone	F8W6L8	1
trazodone	Q96F32	1
trazodone	Q9BXS5	1
trazodone	E9PDG3	1
trazodone	E9PDG2	1
trazodone	Q5JP02	1
trazodone	Q969U6	1
trazodone	Q09019	1
trazodone	C9JPK3	1
trazodone	G3V5X7	1
trazodone	P13584	1
trazodone	B4DHS8	1
trazodone	H3BU82	1
trazodone	E9PAR2	1
trazodone	H7C015	1
trazodone	Q9UNU6	1
trazodone	Q9UQM7	1
trazodone	P05108	1
trazodone	Q9BRP4	1
trazodone	D6RBD0	1
trazodone	P20815	1
trazodone	F8VTY2	1
trazodone	Q6RFH5	1
trazodone	Q8NA23	1
trazodone	B0FLL2	1
trazodone	E7EME6	1
trazodone	Q8WVS4	1
trazodone	Q5VW00	1
trazodone	B1ANS9	1
trazodone	Q8NBT0	1
trazodone	Q9C0C7	1
trazodone	Q6ZMW3	1
trazodone	G5E996	1
trazodone	G5E998	1
trazodone	Q5JNZ6	1
trazodone	Q8IWA0	1
trazodone	E7EP32	1
trazodone	Q64LD2	1
trazodone	P0C7V8	1
trazodone	D6R9Z1	1
trazodone	Q8TBB7	1
trazodone	O60336	1
trazodone	Q5VTZ4	1
trazodone	Q9NW82	1
trazodone	D6R9E7	1
trazodone	Q5QP82	1
trazodone	Q9BRX9	1
trazodone	H0Y329	1
trazodone	E9PMG4	1
trazodone	E7ENE7	1
trazodone	Q5MNZ9	1
trazodone	Q5MNZ6	1
trazodone	B7Z7V8	1
trazodone	F8VX21	1
trazodone	B4DK73	1
trazodone	H0Y500	1
trazodone	E9PJT9	1
trazodone	Q8WUA4	1
trazodone	C9JYB3	1
trazodone	C9K0E4	1
trazodone	P08183	1
trazodone	H0YF10	1
trazodone	H0YDI6	1
trazodone	G3V4L2	1
trazodone	Q9HC35	1
trazodone	Q9H6U6	1
trazodone	E5RHM4	1
trazodone	B4DNJ6	1
trazodone	C9JGR9	1
trazodone	H7C1E8	1
trazodone	H0YDT9	1
trazodone	Q9BTV6	1
trazodone	D6RBT6	1
trazodone	C9J471	1
trazodone	P62879	1
trazodone	P62873	1
trazodone	B4DV75	1
trazodone	Q96EE3	1
trazodone	F8W8S0	1
trazodone	F8W8S3	1
trazodone	E9PMR3	1
trazodone	C9JBD2	1
trazodone	E7EQ08	1
trazodone	F8VWR7	1
trazodone	Q14097	1
trazodone	B7Z8C9	1
trazodone	F5H7Q9	1
trazodone	H0Y463	1
trazodone	H0YI59	1
trazodone	B0AZV0	1
trazodone	P17097	1
trazodone	H0Y3G0	1
trazodone	H0YLM8	1
trazodone	P61964	1
trazodone	P61962	1
trazodone	Q9HAD4	1
trazodone	Q8NA75	1
trazodone	C9K020	1
trazodone	H3BPT1	1
trazodone	H0YG67	1
trazodone	Q04724	1
trazodone	Q04725	1
trazodone	Q04726	1
trazodone	Q04727	1
trazodone	H0YIE8	1
trazodone	Q9Y4A3	1
trazodone	Q9NP58	1
trazodone	Q5T6F0	1
trazodone	B0QZ37	1
trazodone	Q969X1	1
trazodone	Q96SQ9	1
trazodone	B4DZ46	1
trazodone	P22680	1
trazodone	H0Y978	1
trazodone	C9JIS1	1
trazodone	H3BR38	1
trazodone	F2Z2B5	1
trazodone	C9JVR6	1
trazodone	B4DEY9	1
trazodone	C9J1K5	1
trazodone	E9PHG5	1
trazodone	H0YKN1	1
trazodone	P21439	1
trazodone	Q9NYS7	1
trazodone	B4DGE3	1
trazodone	B4DDM6	1
trazodone	Q92466	1
trazodone	Q3B794	1
trazodone	Q96DI7	1
trazodone	Q9BWQ8	1
trazodone	F5H6E7	1
trazodone	B4DLQ7	1
trazodone	H0YL70	1
trazodone	H0YL77	1
trazodone	Q9NRJ4	1
trazodone	P54855	1
trazodone	H0Y9R3	1
trazodone	E9PF58	1
trazodone	B4DYB5	1
trazodone	E9PDU5	1
trazodone	H0YAM7	1
trazodone	H0YJX1	1
trazodone	B4E383	1
trazodone	H0Y8W2	1
trazodone	H0YF49	1
trazodone	A6NE52	1
trazodone	Q8WV16	1
trazodone	Q96MT7	1
trazodone	P28482	1
trazodone	Q6ZW40	1
trazodone	O76071	1
trazodone	E9PKR7	1
trazodone	H0YAA3	1
trazodone	H0YAA2	1
trazodone	H3BSZ1	1
trazodone	H3BSZ4	1
trazodone	Q8N797	1
trazodone	O43818	1
trazodone	Q96EX3	1
trazodone	H0Y4R9	1
trazodone	H7C4Y4	1
trazodone	Q8N7R7	1
trazodone	H0YKE4	1
trazodone	Q96J01	1
trazodone	E9PE29	1
trazodone	B7Z475	1
trazodone	Q5TAQ9	1
trazodone	Q6ICD8	1
trazodone	B4E1H5	1
trazodone	Q15006	1
trazodone	Q8TCA4	1
trazodone	B4DFS1	1
trazodone	H3BN58	1
trazodone	Q8IV35	1
trazodone	B4DVM5	1
trazodone	Q9H7D7	1
trazodone	Q9BVC4	1
trazodone	C9JQM8	1
trazodone	F8W0A0	1
trazodone	Q495Y1	1
trazodone	H0YL98	1
trazodone	D6RFX4	1
trazodone	D6RBY6	1
trazodone	B7Z5C3	1
trazodone	Q5W015	1
trazodone	F5H3I1	1
trazodone	C9JK96	1
trazodone	H3BPD8	1
trazodone	H7C0R2	1
trazodone	H3BPD7	1
trazodone	E9PR49	1
trazodone	C0H5X6	1
trazodone	E9PDF1	1
trazodone	A4F3V8	1
trazodone	Q15208	1
trazodone	Q7Z5U6	1
trazodone	Q9GZS3	1
trazodone	G3V2V3	1
trazodone	G3V2V7	1
trazodone	Q5SVS2	1
trazodone	Q5SVS3	1
trazodone	Q8IVL1	1
trazodone	Q8TBZ3	1
trazodone	H3BNC5	1
trazodone	E9PKB8	1
trazodone	H0YLS2	1
trazodone	C9JAJ5	1
trazodone	H0Y6L4	1
trazodone	E7ERT7	1
trazodone	H0Y626	1
trazodone	E9PD14	1
trazodone	O75530	1
trazodone	Q8NFH4	1
trazodone	Q8NFH3	1
trazodone	Q9H1Z4	1
trazodone	C9K057	1
trazodone	B7Z6V3	1
trazodone	E7ESW6	1
trazodone	P61020	1
trazodone	Q13610	1
trazodone	Q9UKB1	1
trazodone	B5MC98	1
trazodone	D6RGZ2	1
trazodone	G3V3D6	1
trazodone	C9JEY1	1
trazodone	H0Y8R5	1
trazodone	H7C5M3	1
trazodone	E7EU77	1
trazodone	F8W7Q3	1
trazodone	F8WB94	1
trazodone	H0YF72	1
trazodone	E9PGH5	1
trazodone	C9JBF9	1
trazodone	D6RH33	1
trazodone	H0YAY3	1
trazodone	Q5XX13	1
trazodone	D6RHX7	1
trazodone	Q16520	1
trazodone	P56377	1
trazodone	Q9Y3F4	1
trazodone	Q8ND98	1
trazodone	H0Y4Q6	1
trazodone	D6RDI0	1
trazodone	H0Y4A7	1
trazodone	Q86VZ2	1
trazodone	E7EMT5	1
trazodone	Q9NRG9	1
trazodone	H0YJS1	1
trazodone	Q6NZ53	1
trazodone	F8W9R0	1
trazodone	F8W7Y5	1
trazodone	A6NJ10	1
trazodone	Q5TCH5	1
[truncated: 122,012 more rows]
