# Supplementary material for: Utilizing yeast chemogenomic profiles for the prediction of pharmacogenomic associations in humans
Source: Sci Rep. 2016 Mar 30;6:23703. doi: 10.1038/srep23703 (PMC4812343; doi:10.1038/srep23703)
Supplement: Supplementary Dataset 2 [file srep23703-s2.xlsx]

## Sheet: dataset 2
Supplementary Table S2: Pfam-based protein similarity
Yeast protein	Human protein	Similarity score
A2P2R3	C9JM09	1
D6W196	A0PJX0	0.333333
D6W196	A2RRN2	0.333333
D6W196	A3KMR5	0.333333
D6W196	A6NDC7	0.166667
D6W196	A6NER6	0.333333
D6W196	A6NFF4	0.5
D6W196	A6NG51	0.25
D6W196	A6NIT3	0.333333
D6W196	A6NLY5	0.333333
D6W196	A6NN12	0.5
D6W196	A8K855	0.333333
D6W196	A8MTH6	0.333333
D6W196	A8MXP8	0.5
D6W196	A8MY71	0.333333
D6W196	B0QYW5	0.333333
D6W196	B1AH72	0.333333
D6W196	B1AHN4	0.333333
D6W196	B1AKR1	0.333333
D6W196	B3KR64	0.333333
D6W196	B3KRE6	0.333333
D6W196	B3KSZ5	0.5
D6W196	B3KTE8	0.333333
D6W196	B4DEE0	0.333333
D6W196	B4DET2	0.333333
D6W196	B4DFG5	0.333333
D6W196	B4DG51	0.333333
D6W196	B4DGB4	0.25
D6W196	B4DGV4	0.333333
D6W196	B4DJN2	0.333333
D6W196	B4DKK2	0.333333
D6W196	B4DL63	0.333333
D6W196	B4DLN1	0.25
D6W196	B4DMK1	0.333333
D6W196	B4DNU1	0.333333
D6W196	B4DP62	0.333333
D6W196	B4DPV4	0.333333
D6W196	B4DTA3	0.333333
D6W196	B4DU97	0.333333
D6W196	B4DUQ5	0.333333
D6W196	B4DWZ5	0.333333
D6W196	B4DY98	0.333333
D6W196	B4DYQ6	0.25
D6W196	B4DZG4	0.333333
D6W196	B4E0C5	0.333333
D6W196	B4E1E9	0.333333
D6W196	B4E1P8	0.333333
D6W196	B5MBY2	0.2
D6W196	B5MCC9	0.333333
D6W196	B5MCD5	0.25
D6W196	B5MCL3	0.333333
D6W196	B5MCP5	0.333333
D6W196	B5MD26	0.333333
D6W196	B5MD68	0.333333
D6W196	B7WNU6	0.333333
D6W196	B7Z1G9	0.25
D6W196	B7Z1M1	0.333333
D6W196	B7Z5G9	0.333333
D6W196	B7Z6C8	0.333333
D6W196	B7Z6R7	0.2
D6W196	B7Z9J4	0.333333
D6W196	B9A061	0.333333
D6W196	B9DI81	0.166667
D6W196	C9IYV3	0.333333
D6W196	C9J0F3	0.25
D6W196	C9J0K6	0.333333
D6W196	C9J1H6	0.333333
D6W196	C9J228	0.166667
D6W196	C9J359	0.25
D6W196	C9J7M7	0.333333
D6W196	C9J7T9	0.333333
D6W196	C9J8G2	0.25
D6W196	C9JCE5	0.166667
D6W196	C9JDI3	0.333333
D6W196	C9JEG4	0.333333
D6W196	C9JJ98	0.333333
D6W196	C9JL36	0.333333
D6W196	C9JM27	0.166667
D6W196	C9JM56	0.333333
D6W196	C9JNI2	0.333333
D6W196	C9JPE1	0.333333
D6W196	C9JT44	0.333333
D6W196	C9JTC0	0.25
D6W196	C9JTI6	0.333333
D6W196	D3YTA9	0.333333
D6W196	D6RB26	0.333333
D6W196	D6RCF5	0.333333
D6W196	D6RF97	0.333333
D6W196	D6RHD7	0.333333
D6W196	D6RJ91	0.333333
D6W196	D6W583	0.166667
D6W196	D7UEQ6	0.333333
D6W196	E5RFL3	0.333333
D6W196	E5RFM2	0.333333
D6W196	E5RGA9	0.25
D6W196	E5RGK5	0.333333
D6W196	E5RGT9	0.333333
D6W196	E5RGZ0	0.333333
D6W196	E5RH67	0.333333
D6W196	E5RIS9	0.333333
D6W196	E5RIW6	0.333333
D6W196	E5RIZ8	0.333333
D6W196	E5RJF8	0.333333
D6W196	E5RJJ6	0.333333
D6W196	E5RJT1	0.333333
D6W196	E5RK82	0.333333
D6W196	E7EMB3	0.333333
D6W196	E7EQX6	0.333333
D6W196	E7EQZ9	0.2
D6W196	E7ER47	0.25
D6W196	E7ERU0	0.25
D6W196	E7ERU2	0.25
D6W196	E7ESZ5	0.333333
D6W196	E7ETZ0	0.25
D6W196	E7EUX1	0.333333
D6W196	E7EVY2	0.333333
D6W196	E9PAY3	0.25
D6W196	E9PC71	0.333333
D6W196	E9PD28	0.25
D6W196	E9PD80	0.333333
D6W196	E9PDZ9	0.333333
D6W196	E9PEB9	0.25
D6W196	E9PF74	0.333333
D6W196	E9PFH3	0.333333
D6W196	E9PFU3	0.25
D6W196	E9PGQ0	0.333333
D6W196	E9PHM6	0.25
D6W196	E9PI74	0.333333
D6W196	E9PIE4	0.333333
D6W196	E9PJD3	0.333333
D6W196	E9PJD5	0.333333
D6W196	E9PJH7	0.333333
D6W196	E9PJQ3	0.333333
D6W196	E9PJY0	0.333333
D6W196	E9PK53	0.333333
D6W196	E9PKB2	0.333333
D6W196	E9PKG6	0.333333
D6W196	E9PL68	0.333333
D6W196	E9PN26	0.333333
D6W196	E9PNQ3	0.333333
D6W196	E9PNT6	0.333333
D6W196	E9PNT8	0.333333
D6W196	E9PP01	0.333333
D6W196	E9PQ36	0.333333
D6W196	E9PQV6	0.333333
D6W196	E9PR97	0.333333
D6W196	E9PS95	0.333333
D6W196	F2Z2I9	0.333333
D6W196	F2Z354	0.333333
D6W196	F5GWR4	0.333333
D6W196	F5GX27	0.2
D6W196	F5GX33	0.333333
D6W196	F5GX45	0.333333
D6W196	F5GY65	0.333333
D6W196	F5GYD1	0.333333
D6W196	F5GZ14	0.25
D6W196	F5GZL7	0.25
D6W196	F5GZT6	0.333333
D6W196	F5H1Q9	0.5
D6W196	F5H2Q1	0.333333
D6W196	F5H3F1	0.333333
D6W196	F5H3N5	0.333333
D6W196	F5H3Y2	0.333333
D6W196	F5H4F5	0.5
D6W196	F5H6K9	0.333333
D6W196	F5H879	0.333333
D6W196	F5H8H8	0.333333
D6W196	F6SDC8	0.333333
D6W196	F6U1T9	0.333333
D6W196	F6XEV2	0.333333
D6W196	F8VVM2	0.333333
D6W196	F8VWQ0	0.333333
D6W196	F8VWR4	0.333333
D6W196	F8VZL5	0.333333
D6W196	F8VZU9	0.333333
D6W196	F8W143	0.333333
D6W196	F8W6E4	0.25
D6W196	F8W7H0	0.333333
D6W196	F8W7K3	0.25
D6W196	F8W7X9	0.2
D6W196	F8W8Q1	0.25
D6W196	F8W9J4	0.25
D6W196	F8W9Q7	0.333333
D6W196	F8WA23	0.25
D6W196	F8WA85	0.333333
D6W196	F8WAB8	0.333333
D6W196	F8WCH6	0.333333
D6W196	F8WCY5	0.5
D6W196	F8WD28	0.2
D6W196	F8WE74	0.333333
D6W196	F8WEC6	0.333333
D6W196	F8WEF6	0.333333
D6W196	G3V1E2	0.333333
D6W196	G3V361	0.333333
D6W196	G3V374	0.333333
D6W196	G3V4L5	0.333333
D6W196	G3V5F4	0.333333
D6W196	G3V5G1	0.333333
D6W196	H0Y314	0.333333
D6W196	H0Y390	0.333333
D6W196	H0Y3T6	0.333333
D6W196	H0Y4F5	0.333333
D6W196	H0Y4Y4	0.333333
D6W196	H0Y553	0.333333
D6W196	H0Y5Z3	0.333333
D6W196	H0Y6U8	0.333333
D6W196	H0Y7A7	0.333333
D6W196	H0Y827	0.25
D6W196	H0Y875	0.333333
D6W196	H0Y8C3	0.333333
D6W196	H0YAT5	0.333333
D6W196	H0YBL5	0.333333
D6W196	H0YC53	0.333333
D6W196	H0YCZ5	0.333333
D6W196	H0YF50	0.333333
D6W196	H0YFQ0	0.333333
D6W196	H0YFR8	0.333333
D6W196	H0YGX1	0.2
D6W196	H0YJX4	0.333333
D6W196	H0YKC8	0.333333
D6W196	H0YL43	0.333333
D6W196	H0YM71	0.333333
D6W196	H0YNG9	0.333333
D6W196	H3BMH1	0.333333
D6W196	H3BMI3	0.333333
D6W196	H3BMN5	0.333333
D6W196	H3BN14	0.5
D6W196	H3BPE1	0.25
D6W196	H3BQK9	0.25
D6W196	H7BY46	0.333333
D6W196	H7BY53	0.333333
D6W196	H7BYC9	0.333333
D6W196	H7BYZ3	0.5
D6W196	H7BZC1	0.333333
D6W196	H7BZE4	0.333333
D6W196	H7BZI1	0.333333
D6W196	H7C196	0.333333
D6W196	H7C243	0.333333
D6W196	H7C430	0.333333
D6W196	H7C4Z4	0.333333
D6W196	H7C592	0.333333
D6W196	H9KVB8	0.333333
D6W196	O14830	0.2
D6W196	O14950	0.333333
D6W196	O15182	0.333333
D6W196	O43772	0.333333
D6W196	O43808	0.333333
D6W196	O75038	0.166667
D6W196	O75154	0.333333
D6W196	O75340	0.333333
D6W196	O75746	0.333333
D6W196	O76038	0.333333
D6W196	O95258	0.333333
D6W196	O95847	0.333333
D6W196	P02585	0.333333
D6W196	P05141	0.333333
D6W196	P05937	0.333333
D6W196	P0CE71	0.333333
D6W196	P0CE72	0.333333
D6W196	P12235	0.333333
D6W196	P12236	0.333333
D6W196	P13797	0.25
D6W196	P14314	0.2
D6W196	P16260	0.333333
D6W196	P20472	0.333333
D6W196	P22676	0.333333
D6W196	P25874	0.333333
D6W196	P30626	0.333333
D6W196	P35243	0.333333
D6W196	P37235	0.333333
D6W196	P41208	0.333333
D6W196	P43080	0.333333
D6W196	P53007	0.333333
D6W196	P55851	0.333333
D6W196	P55916	0.333333
D6W196	P57796	0.25
D6W196	P58872	0.25
D6W196	P61601	0.25
D6W196	P62158	0.25
D6W196	P62166	0.25
D6W196	P62760	0.25
D6W196	P63098	0.333333
D6W196	P63316	0.333333
D6W196	P80303	0.333333
D6W196	P84074	0.25
D6W196	Q00325	0.333333
D6W196	Q02818	0.333333
D6W196	Q02978	0.333333
D6W196	Q03001	0.25
D6W196	Q06190	0.333333
D6W196	Q12798	0.333333
D6W196	Q13813	0.25
D6W196	Q13938	0.333333
D6W196	Q14257	0.5
D6W196	Q15293	0.333333
D6W196	Q2YDC2	0.333333
D6W196	Q3KQZ1	0.333333
D6W196	Q3SY17	0.333333
D6W196	Q3YAD0	0.5
D6W196	Q4KWH8	0.166667
D6W196	Q5H9E4	0.333333
D6W196	Q5JY88	0.333333
D6W196	Q5SVS4	0.333333
D6W196	Q5TBN3	0.2
D6W196	Q5TBN5	0.333333
D6W196	Q5TDC2	0.333333
D6W196	Q5TDC3	0.333333
D6W196	Q5THR3	0.333333
D6W196	Q5VTS6	0.333333
D6W196	Q5VTS8	0.333333
D6W196	Q5VZD9	0.333333
D6W196	Q6KCM7	0.5
D6W196	Q6NUK1	0.5
D6W196	Q6PIL6	0.5
D6W196	Q6PIV7	0.333333
D6W196	Q6Q0C1	0.333333
D6W196	Q6ZT89	0.333333
D6W196	Q70HW3	0.333333
D6W196	Q75LS8	0.25
D6W196	Q7L5N7	0.25
D6W196	Q7Z469	0.333333
D6W196	Q7Z5T3	0.333333
D6W196	Q7Z6G3	0.333333
D6W196	Q86V35	0.333333
D6W196	Q86VD7	0.333333
D6W196	Q8IZ41	0.25
D6W196	Q8N413	0.333333
D6W196	Q8N5S1	0.333333
D6W196	Q8N7U6	0.333333
D6W196	Q8N8R3	0.333333
D6W196	Q8N987	0.333333
D6W196	Q8NFA0	0.25
D6W196	Q8NI22	0.333333
D6W196	Q8TBP6	0.333333
D6W196	Q8TD86	0.333333
D6W196	Q8WUT9	0.333333
D6W196	Q8WWF8	0.333333
D6W196	Q96A46	0.333333
D6W196	Q96AG3	0.333333
D6W196	Q96AY3	0.25
D6W196	Q96C19	0.333333
D6W196	Q96CQ1	0.333333
D6W196	Q96D15	0.5
D6W196	Q96DW6	0.333333
D6W196	Q96FQ6	0.333333
D6W196	Q96GE6	0.333333
D6W196	Q96H78	0.333333
D6W196	Q96HY3	0.333333
D6W196	Q96LZ3	0.333333
D6W196	Q96P71	0.333333
D6W196	Q96PH1	0.166667
D6W196	Q96Q77	0.333333
D6W196	Q99674	0.333333
D6W196	Q9BPX6	0.333333
D6W196	Q9BQT8	0.333333
D6W196	Q9BRK5	0.5
D6W196	Q9BSK2	0.333333
D6W196	Q9BUA6	0.333333
D6W196	Q9BUP0	0.333333
D6W196	Q9BUY7	0.333333
D6W196	Q9BV35	0.5
D6W196	Q9BXI2	0.333333
D6W196	Q9BXU9	0.333333
D6W196	Q9BXY5	0.333333
D6W196	Q9BZJ4	0.333333
D6W196	Q9H0C2	0.333333
D6W196	Q9H1K4	0.333333
D6W196	Q9H1U9	0.333333
D6W196	Q9H2D1	0.333333
D6W196	Q9H6J3	0.25
D6W196	Q9H936	0.333333
D6W196	Q9HAE3	0.333333
D6W196	Q9HC21	0.333333
D6W196	Q9NP86	0.25
D6W196	Q9NPB3	0.25
D6W196	Q9NRD8	0.166667
D6W196	Q9NRD9	0.142857
D6W196	Q9NS61	0.5
D6W196	Q9NWM8	0.25
D6W196	Q9NXG6	0.333333
D6W196	Q9NYZ2	0.333333
D6W196	Q9NZI2	0.5
D6W196	Q9NZJ7	0.333333
D6W196	Q9NZT1	0.25
D6W196	Q9UBV8	0.333333
D6W196	Q9UBX3	0.333333
D6W196	Q9UJS0	0.333333
D6W196	Q9UM19	0.333333
D6W196	Q9UMX6	0.333333
D6W196	Q9UPN3	0.25
D6W196	Q9Y2W7	0.333333
D6W196	Q9Y5P8	0.333333
D6W196	Q9Y619	0.333333
D6W196	Q9Y680	0.25
D6W196	Q9Y6C9	0.333333
D6W196	Q9Y6T7	0.2
E9PAE3	G5E9X7	1
E9PAE3	P10266	0.333333
E9PAE3	P63132	0.333333
E9PAE3	P63133	0.333333
E9PAE3	P63135	0.333333
E9PAE3	P63136	0.333333
E9PAE3	Q9BXR3	0.333333
E9PAE3	Q9QC07	0.333333
E9PAE3	Q9UQG0	0.333333
E9PAE3	Q9WJR5	0.333333
O13516	A6NH36	0.25
O13516	A8MXK4	0.5
O13516	B5MCT8	1
O13516	C9JEH7	0.2
O13516	C9JM19	1
O13516	F2Z3C0	0.5
O13516	P22090	0.2
O13516	P46781	1
O13516	P62701	0.2
O13516	Q9NV31	0.5
O13525	Q5T4B9	1
O13525	Q9Y3A0	1
O13527	G5E9X7	1
O13527	P10266	0.333333
O13527	P63132	0.333333
O13527	P63133	0.333333
O13527	P63135	0.333333
O13527	P63136	0.333333
O13527	Q9BXR3	0.333333
O13527	Q9QC07	0.333333
O13527	Q9UQG0	0.333333
O13527	Q9WJR5	0.333333
O13535	G5E9X7	1
O13535	P10266	0.333333
O13535	P63132	0.333333
O13535	P63133	0.333333
O13535	P63135	0.333333
O13535	P63136	0.333333
O13535	Q9BXR3	0.333333
O13535	Q9QC07	0.333333
O13535	Q9UQG0	0.333333
O13535	Q9WJR5	0.333333
O13559	A2A376	1
O13559	A2PYH4	0.5
O13559	A6NGI5	0.5
O13559	A8MQ67	0.5
O13559	A8MTP9	1
O13559	B0V0F8	0.5
O13559	B1AK51	0.25
O13559	B1AR60	0.5
O13559	B1Q2N1	0.5
O13559	B2RTQ9	0.5
O13559	B3KUP5	0.333333
O13559	B3KWW1	1
O13559	B4DIJ6	0.5
O13559	B4DKP9	1
O13559	B4DL69	1
O13559	B4DLU5	0.5
O13559	B4DM01	0.333333
O13559	B4DME8	0.5
O13559	B4DP52	1
O13559	B4DPN6	0.5
O13559	B4DRZ7	1
O13559	B4DVG8	0.25
O13559	B4DWV7	0.5
O13559	B4DXX7	1
O13559	B4E0W6	0.333333
O13559	B4E102	0.5
O13559	B4E132	1
O13559	B5MDQ0	0.333333
O13559	B5MDZ7	0.5
O13559	B7Z5N6	0.5
O13559	B7Z8Y7	1
O13559	B7ZBU3	0.5
O13559	C9J081	0.5
O13559	C9JAQ9	0.333333
O13559	C9JEW8	0.333333
O13559	C9JFV7	0.5
O13559	C9JMU5	1
O13559	C9JR60	0.333333
O13559	C9JV95	1
O13559	D6RA70	0.333333
O13559	D6RCM4	0.5
O13559	D6RDK4	1
O13559	D6RJA6	0.5
O13559	E3W980	0.5
O13559	E3W982	0.5
O13559	E7EMK4	1
O13559	E7EMV8	0.5
O13559	E7EMX2	0.5
O13559	E7EP44	0.333333
O13559	E7EQG2	1
O13559	E7EQG4	0.5
O13559	E7ETL9	1
O13559	E7ETZ2	0.5
O13559	E7EU19	0.333333
O13559	E7EUR6	0.5
O13559	E7EWK3	0.333333
O13559	E7EX41	0.5
O13559	E9PCD8	1
O13559	E9PCQ2	0.333333
O13559	E9PCY3	0.166667
O13559	E9PD63	0.5
O13559	E9PDG6	0.5
O13559	E9PDG7	0.5
O13559	E9PE26	0.2
O13559	E9PG89	0.2
O13559	E9PIF2	0.5
O13559	E9PIW8	0.333333
O13559	E9PP12	0.5
O13559	E9PR46	1
O13559	F2Z2R4	0.333333
O13559	F2Z2R5	0.2
O13559	F5GWX5	0.2
O13559	F5GXA5	0.333333
O13559	F5GXM6	0.25
O13559	F5GXP9	0.25
O13559	F5GYL3	1
O13559	F5GYN7	0.25
O13559	F5GZI1	0.166667
O13559	F5GZM9	0.25
O13559	F5GZS0	0.333333
O13559	F5H0X5	0.142857
O13559	F5H1N9	0.5
O13559	F5H2G1	0.2
O13559	F5H2K7	0.25
O13559	F5H2L2	0.5
O13559	F5H3E5	1
O13559	F5H3H6	1
O13559	F5H3V6	0.25
O13559	F5H3Y4	0.333333
O13559	F5H447	0.5
O13559	F5H493	0.333333
O13559	F5H4J5	1
O13559	F5H4V3	1
O13559	F5H521	0.5
O13559	F5H5U2	0.333333
O13559	F5H5W6	1
O13559	F5H625	0.333333
O13559	F5H658	0.25
O13559	F5H696	0.25
O13559	F5H6K0	0.333333
O13559	F5H6Y7	0.25
O13559	F5H7B0	0.333333
O13559	F5H7E2	0.333333
O13559	F5H7R6	0.333333
O13559	F5H7U4	0.333333
O13559	F5H863	0.5
O13559	F6QYI9	0.5
O13559	F6R6M7	0.5
O13559	F6S2B7	0.5
O13559	F6S4E6	0.5
O13559	F6SXL5	0.5
O13559	F6TQG2	0.166667
O13559	F6TRA5	0.5
O13559	F6U6E2	0.5
O13559	F6UJC5	0.5
O13559	F6UN21	0.5
O13559	F6V772	0.5
O13559	F6WLT2	0.5
O13559	F8VNU1	0.333333
O13559	F8VQ10	1
O13559	F8VRX4	0.5
O13559	F8VS23	0.333333
O13559	F8VZL8	0.5
O13559	F8W0J0	0.5
O13559	F8W9W5	1
O13559	F8WA66	0.5
O13559	F8WAJ0	0.5
O13559	F8WD97	0.5
O13559	F8WDT8	0.5
O13559	F8WEI3	0.5
O13559	G3V0G3	1
O13559	G3V1N0	0.333333
O13559	G3V1S1	0.25
O13559	G3V529	1
O13559	G5E955	1
O13559	H0Y3B0	0.333333
O13559	H0Y400	0.5
O13559	H0Y4V8	0.5
O13559	H0Y557	0.5
O13559	H0Y6G9	0.5
O13559	H0Y6J9	0.5
O13559	H0Y6N8	0.5
O13559	H0Y6Y1	0.5
O13559	H0Y6Y9	0.5
O13559	H0Y760	0.333333
O13559	H0Y7G4	1
O13559	H0Y7X6	1
O13559	H0Y7Z8	0.5
O13559	H0Y800	0.5
O13559	H0Y8H0	0.5
O13559	H0Y8L8	0.5
O13559	H0Y960	0.5
O13559	H0YD26	0.5
O13559	H0YFU7	1
O13559	H0YI52	0.5
O13559	H0YJG4	0.333333
O13559	H0YJJ2	0.333333
O13559	H0YNU5	0.5
O13559	H3BLZ8	1
O13559	H3BMQ5	0.5
O13559	H3BN59	0.5
O13559	H3BQE0	0.5
O13559	H3BQK0	1
O13559	H3BTW3	0.25
O13559	H3BU52	1
O13559	H3BU65	0.5
O13559	H7BXG5	0.25
O13559	H7BXY3	0.333333
O13559	H7BYI2	0.333333
O13559	H7C109	0.333333
O13559	H7C3E9	1
O13559	H7C452	1
O13559	H7C5F5	0.333333
O13559	H7C5K0	0.25
O13559	O00148	1
O13559	O00571	1
O13559	O14646	0.2
O13559	O14647	0.2
O13559	O14981	0.25
O13559	O15523	1
O13559	O43143	0.333333
O13559	O60231	0.333333
O13559	O60264	0.166667
O13559	O75417	0.333333
O13559	O75643	0.5
O13559	O94761	0.5
O13559	O94762	1
O13559	O95786	1
O13559	P17844	1
O13559	P19447	0.25
O13559	P26196	1
O13559	P28370	0.166667
O13559	P38919	1
O13559	P42285	0.333333
O13559	P46063	0.5
O13559	P46100	0.333333
O13559	P51531	0.142857
O13559	P51532	0.142857
O13559	P54132	0.333333
O13559	P60842	1
O13559	Q03468	0.333333
O13559	Q08211	0.25
O13559	Q12873	0.2
O13559	Q13206	0.5
O13559	Q13838	1
O13559	Q14147	0.333333
O13559	Q14191	0.25
O13559	Q14240	1
O13559	Q14527	0.2
O13559	Q14562	0.25
O13559	Q14839	0.2
O13559	Q149N8	0.2
O13559	Q15477	0.333333
O13559	Q2NKX8	0.333333
O13559	Q3L8U1	0.25
O13559	Q4V9L5	1
O13559	Q587J7	0.5
O13559	Q59F66	1
O13559	Q59HB6	0.333333
O13559	Q5FWF4	0.25
O13559	Q5H9U9	1
O13559	Q5JP46	0.25
O13559	Q5JT88	0.5
O13559	Q5SQH5	0.25
O13559	Q5STU3	1
O13559	Q5T1V6	0.5
O13559	Q5T1W1	0.5
O13559	Q5T890	0.333333
O13559	Q5THR1	0.25
O13559	Q6P158	0.2
O13559	Q6ZRS2	0.25
O13559	Q7L014	1
O13559	Q7L2E3	0.333333
O13559	Q7Z478	0.333333
O13559	Q86TM3	0.5
O13559	Q86WJ1	0.333333
O13559	Q86XP3	1
O13559	Q8IV96	0.5
O13559	Q8IX18	0.333333
O13559	Q8IY21	1
O13559	Q8IY37	0.333333
O13559	Q8IYB8	0.333333
O13559	Q8IYD8	0.5
O13559	Q8N3C0	0.5
O13559	Q8N5M0	0.5
O13559	Q8N8A6	1
O13559	Q8NDG6	0.5
O13559	Q8NHQ9	0.5
O13559	Q8TD26	0.25
O13559	Q8TDD1	0.5
O13559	Q8TDG4	1
O13559	Q8TDI0	0.2
O13559	Q92499	0.5
O13559	Q92620	0.333333
O13559	Q92698	0.25
O13559	Q92841	1
O13559	Q96C10	0.333333
O13559	Q96GQ7	1
O13559	Q96L91	0.25
O13559	Q9BQ39	1
O13559	Q9BUQ8	1
O13559	Q9BVQ8	1
O13559	Q9BYX4	0.333333
O13559	Q9GZR7	1
O13559	Q9H0S4	1
O13559	Q9H2U1	0.333333
O13559	Q9H4L7	0.333333
O13559	Q9H5Z1	0.25
O13559	Q9H6R0	0.333333
O13559	Q9H6S0	0.166667
O13559	Q9H8H2	0.5
O13559	Q9HBD4	0.142857
O13559	Q9HCK8	0.25
O13559	Q9NQI0	1
O13559	Q9NR30	1
O13559	Q9NRZ9	0.333333
O13559	Q9NUL7	1
O13559	Q9NUU7	1
O13559	Q9NVP1	0.5
O13559	Q9NW36	0.5
O13559	Q9NXZ2	0.5
O13559	Q9NY93	1
O13559	Q9NZC9	0.333333
O13559	Q9NZE6	1
O13559	Q9P2D1	0.25
O13559	Q9UHI6	1
O13559	Q9UHL0	1
O13559	Q9UJV9	1
O13559	Q9ULG1	0.25
O13559	Q9UMR2	1
O13559	Q9UNY4	0.25
O13559	Q9UPY3	0.5
O13559	Q9Y2R4	1
O13559	Q9Y4B4	0.333333
O13559	Q9Y620	0.333333
O13559	Q9Y6V7	1
O13563	E9PEC0	1
O13563	Q16186	1
O14455	P0C6E6	1
O14455	Q9Y3U8	1
O14464	Q9P0J6	1
O14467	O60869	1
O42831	C9J029	0.5
O42831	C9J381	0.5
O42831	C9JV30	0.5
O42831	C9K0R9	0.5
O42831	E7EQS0	0.5
O42831	E7ETK5	0.5
O42831	F5H247	0.5
O42831	H0Y4R1	0.5
O42831	H0YK13	1
O42831	H0YK71	1
O42831	H0YKE1	1
O42831	H0YKK3	1
O42831	H0YLB8	1
O42831	H0YLV5	1
O42831	H0YMB3	1
O42831	H0YMG3	1
O42831	H0YMR9	1
O42831	H0YMV5	1
O42831	H0YMW6	1
O42831	H0YN22	1
O42831	H0YN74	1
O42831	H0YNH0	1
O42831	H0YNJ6	1
O42831	H0YNS9	1
O42831	H7C511	0.5
O42831	H7C5T1	0.5
O42831	P12268	0.5
O42831	P20839	0.5
O42831	P36959	1
O42831	Q6PKC0	1
O42831	Q86T14	1
O42831	Q9P2T1	1
O60200	O43715	1
O74700	G3V2F3	1
O74700	G3V502	1
O74700	G3XAN8	1
O74700	O60220	1
O74700	P62072	1
O74700	Q9Y5J6	1
O74700	Q9Y5J7	1
O74700	Q9Y5J9	1
O74700	Q9Y5L4	1
O75012	A6NJX6	1
O75012	B5MBW9	1
O75012	F5H7V7	1
O75012	F8WEL9	1
O75012	H0YBG0	1
O75012	P51970	1
O75012	Q49B96	1
O75012	Q8N4Q1	1
O75012	Q8N8C4	1
O75012	Q8WYQ3	1
O75012	Q96BP2	1
O75012	Q9BSY4	1
O75012	Q9NYJ1	1
O75012	Q9Y6H1	1
O94742	F2Z2L7	1
O94742	F2Z2N6	1
O94742	F2Z309	1
O94742	P60896	1
P00044	C9JFR7	1
P00044	P99999	1
P00045	C9JFR7	1
P00045	P99999	1
P00127	P07919	1
P00128	B7Z2R2	1
P00128	E5RHG9	1
P00128	E5RJU0	1
P00128	P14927	1
P00163	P00156	1
P00175	A8MWK0	0.333333
P00175	B7Z1L3	0.5
P00175	D6RFH4	0.5
P00175	E9PS00	0.333333
P00175	F5GZJ3	0.5
P00175	F5H2V5	0.333333
P00175	F8VPA2	0.5
P00175	F8VVW9	0.5
P00175	F8WEU4	0.5
P00175	H0YB97	0.5
P00175	H3BP32	0.5
P00175	H3BQB8	0.5
P00175	H3BUX2	0.5
P00175	H7C2V0	0.5
P00175	O00264	0.5
P00175	O15173	0.5
P00175	O43169	0.5
P00175	O60427	0.333333
P00175	O95714	0.166667
P00175	O95864	0.333333
P00175	P00167	0.5
P00175	P51687	0.5
P00175	Q5QP02	0.5
P00175	Q6P9G0	0.5
P00175	Q7L1T6	0.2
P00175	Q7L5A8	0.333333
P00175	Q8WUJ1	0.5
P00175	Q9NYQ3	0.5
P00175	Q9UJM8	0.5
P00175	Q9UMX5	0.5
P00175	Q9Y5Q0	0.333333
P00330	A6NHJ8	1
P00330	A6NMA8	0.5
P00330	A6NN60	0.333333
P00330	A6NND8	1
P00330	A6NP24	1
P00330	A8MYN5	1
P00330	B0AZP7	0.5
P00330	B3KQ77	0.5
P00330	B3KUF8	1
P00330	B4DZ91	0.5
P00330	B7Z3A6	0.5
P00330	B7ZAL1	0.5
P00330	B7ZB36	0.5
P00330	C9JAL0	0.5
P00330	C9JH92	1
P00330	C9JP14	0.5
P00330	D6R9G2	0.5
P00330	D6R9K8	0.5
P00330	D6RFE4	0.5
P00330	D6RH17	1
P00330	D6RIB1	0.5
P00330	E9PBI1	1
P00330	E9PF80	0.5
P00330	E9PFG0	1
P00330	F5GY50	0.5
P00330	F5H0D4	0.333333
P00330	F5HB16	1
P00330	G3V1R2	0.5
P00330	G3V2R9	0.5
P00330	G3V3C1	0.5
P00330	H0Y9N0	0.5
P00330	H0YAG8	1
P00330	H0YKB3	0.5
P00330	H0YLA4	1
P00330	H3BM30	0.5
P00330	H7BZH6	1
P00330	H7C338	0.5
P00330	H7C3I5	0.5
P00330	O95825	1
P00330	P00325	1
P00330	P00326	1
P00330	P07327	1
P00330	P08319	1
P00330	P11766	1
P00330	P28332	1
P00330	P40394	1
P00330	P49327	0.125
P00330	Q00796	1
P00330	Q08257	1
P00330	Q14914	0.5
P00330	Q53FA7	1
P00330	Q5JVP3	0.5
P00330	Q8N4Q0	1
P00330	Q8N8N7	0.5
P00330	Q8WWV3	0.333333
P00330	Q99536	1
P00330	Q9BV79	1
P00330	Q9HCJ6	0.333333
P00331	A6NHJ8	1
P00331	A6NMA8	0.5
P00331	A6NN60	0.333333
P00331	A6NND8	1
P00331	A6NP24	1
P00331	A8MYN5	1
P00331	B0AZP7	0.5
P00331	B3KQ77	0.5
P00331	B3KUF8	1
P00331	B4DZ91	0.5
P00331	B7Z3A6	0.5
P00331	B7ZAL1	0.5
P00331	B7ZB36	0.5
P00331	C9JAL0	0.5
P00331	C9JH92	1
P00331	C9JP14	0.5
P00331	D6R9G2	0.5
P00331	D6R9K8	0.5
P00331	D6RFE4	0.5
P00331	D6RH17	1
P00331	D6RIB1	0.5
P00331	E9PBI1	1
P00331	E9PF80	0.5
P00331	E9PFG0	1
P00331	F5GY50	0.5
P00331	F5H0D4	0.333333
P00331	F5HB16	1
P00331	G3V1R2	0.5
P00331	G3V2R9	0.5
P00331	G3V3C1	0.5
P00331	H0Y9N0	0.5
P00331	H0YAG8	1
P00331	H0YKB3	0.5
P00331	H0YLA4	1
P00331	H3BM30	0.5
P00331	H7BZH6	1
P00331	H7C338	0.5
P00331	H7C3I5	0.5
P00331	O95825	1
P00331	P00325	1
P00331	P00326	1
P00331	P07327	1
P00331	P08319	1
P00331	P11766	1
P00331	P28332	1
P00331	P40394	1
P00331	P49327	0.125
P00331	Q00796	1
P00331	Q08257	1
P00331	Q14914	0.5
P00331	Q53FA7	1
P00331	Q5JVP3	0.5
P00331	Q8N4Q0	1
P00331	Q8N8N7	0.5
P00331	Q8WWV3	0.333333
P00331	Q99536	1
P00331	Q9BV79	1
P00331	Q9HCJ6	0.333333
P00358	E7EPW1	0.5
P00358	E7EU54	1
P00358	E7EUT4	1
P00358	E7EUT5	1
P00358	O14556	1
P00358	P04406	1
P00359	E7EPW1	0.5
P00359	E7EU54	1
P00359	E7EUT4	1
P00359	E7EUT5	1
P00359	O14556	1
P00359	P04406	1
P00360	E7EPW1	0.5
P00360	E7EU54	1
P00360	E7EUT4	1
P00360	E7EUT5	1
P00360	O14556	1
P00360	P04406	1
P00401	P00395	1
P00410	P00403	1
P00420	P00414	1
P00424	H3BN72	1
P00424	H3BNV9	1
P00424	H3BPG0	1
P00424	P13073	1
P00424	Q86WV2	1
P00424	Q96KJ9	1
P00425	H3BN72	1
P00425	H3BNV9	1
P00425	H3BPG0	1
P00425	P13073	1
P00425	Q86WV2	1
P00425	Q96KJ9	1
P00427	H3BNX8	1
P00427	H3BRI0	1
P00427	H3BRM5	1
P00427	H3BV69	1
P00427	P20674	1
P00445	E9PK03	0.5
P00445	E9PP76	1
P00445	H7BYH4	1
P00445	O14618	0.5
P00445	P00441	1
P00445	P08294	1
P00447	B3KUK2	1
P00447	B4E3K9	1
P00447	F5GXZ9	0.5
P00447	F5GYZ5	1
P00447	F5H3C5	1
P00447	F5H4R2	1
P00447	G5E9P6	0.5
P00447	G8JLJ2	1
P00447	P04179	1
P00546	A1A5A8	1
P00546	A1A5A9	1
P00546	A3KFJ0	1
P00546	A3KFJ1	1
P00546	A6NF29	1
P00546	A6NGQ3	0.333333
P00546	A6NHV6	1
P00546	A6NIA0	1
P00546	A6NK28	1
P00546	A6P3A7	0.5
P00546	A6P3A8	0.5
P00546	A6PVV2	1
P00546	A8CZ64	1
P00546	A8K040	1
P00546	A8K6Z3	1
P00546	A8MPP7	1
P00546	A8MPV1	1
P00546	A8MPY5	1
P00546	A8MT37	1
P00546	A8MU99	1
P00546	A8MVT3	1
P00546	A8MWW6	1
P00546	A8MY48	1
P00546	A8MYR5	0.333333
P00546	B0QY34	1
P00546	B0QY35	1
P00546	B0QY36	1
P00546	B0QYQ2	1
P00546	B1AMW7	1
P00546	B1ANA3	1
P00546	B1APF6	1
P00546	B1APF7	1
P00546	B1APF8	1
P00546	B1APF9	1
P00546	B1APG0	1
P00546	B1APG1	1
P00546	B1APG2	1
P00546	B1APG3	1
P00546	B1APG4	1
P00546	B1APS8	0.333333
P00546	B1AVT0	1
P00546	B1AXG1	1
P00546	B1AXG2	1
P00546	B3KNX7	0.5
P00546	B3KP61	0.5
P00546	B3KR49	1
P00546	B3KTJ2	1
P00546	B3KUS6	1
P00546	B3KVE1	1
P00546	B3KX76	1
P00546	B3KY50	0.5
P00546	B3KYA7	1
P00546	B4DDH2	1
P00546	B4DDN2	1
P00546	B4DE88	1
P00546	B4DEQ4	1
P00546	B4DEW2	1
P00546	B4DF52	0.333333
P00546	B4DFT0	0.5
P00546	B4DG22	0.5
P00546	B4DGW1	1
P00546	B4DH44	1
P00546	B4DHE1	1
P00546	B4DHN0	1
P00546	B4DIJ9	1
P00546	B4DIP4	1
P00546	B4DJN5	0.333333
P00546	B4DKT8	0.5
P00546	B4DLF1	1
P00546	B4DLT4	0.5
P00546	B4DM24	1
P00546	B4DML8	1
P00546	B4DMM6	1
P00546	B4DNF9	1
P00546	B4DNM4	1
P00546	B4DPB3	0.5
P00546	B4DPS1	1
P00546	B4DR80	1
P00546	B4DSH2	1
P00546	B4DSW8	1
P00546	B4DUB1	1
P00546	B4DUE3	1
P00546	B4DVQ3	1
P00546	B4DWQ2	1
P00546	B4DWX2	1
P00546	B4DX68	1
P00546	B4DXN7	1
P00546	B4DY26	1
P00546	B4DYL6	1
P00546	B4DYV9	1
P00546	B4DZ06	1
P00546	B4DZM6	1
P00546	B4DZU0	1
P00546	B4E083	0.5
P00546	B4E0K5	1
P00546	B4E0Y9	1
P00546	B4E1V9	1
P00546	B4E3J8	0.5
P00546	B5MC51	0.333333
P00546	B5MCX4	1
P00546	B5MDL5	1
P00546	B5TY33	1
P00546	B7Z1Z6	1
P00546	B7Z2T7	1
P00546	B7Z2Y5	0.5
P00546	B7Z3B5	0.5
P00546	B7Z5R1	0.5
P00546	B7Z5U3	1
P00546	B7Z5U8	1
P00546	B7Z630	1
P00546	B7Z6Y0	0.5
P00546	B7Z708	1
P00546	B7Z7D1	1
P00546	B7Z7J1	1
P00546	B7Z7Q1	0.5
P00546	B7Z7V7	1
P00546	B7Z8N6	1
P00546	B7Z8Q0	0.333333
P00546	B7Z8T0	1
P00546	B7Z8Z9	0.5
P00546	B7Z9H7	1
P00546	B7Z9K1	1
P00546	B7ZA25	1
P00546	B7ZAU7	0.333333
P00546	B7ZB17	0.5
P00546	B7ZBF2	1
P00546	B7ZBF6	1
P00546	B7ZBF7	0.5
P00546	B7ZL31	1
P00546	B7ZL90	0.5
P00546	B7ZLE7	0.5
P00546	B7ZM88	1
P00546	B7ZMH9	1
P00546	B8ZZI5	1
P00546	B8ZZN3	1
P00546	B8ZZR0	1
P00546	B9ZVP8	1
P00546	C7G535	1
P00546	C9IYJ9	1
P00546	C9IYV2	1
P00546	C9J185	1
P00546	C9J1B8	1
P00546	C9J232	1
P00546	C9J2M4	1
P00546	C9J2Q6	1
P00546	C9J2R9	0.5
P00546	C9J319	1
P00546	C9J338	1
P00546	C9J458	1
P00546	C9J6L2	1
P00546	C9J6X7	1
P00546	C9J762	1
P00546	C9J840	0.5
P00546	C9J8E1	1
P00546	C9J8P0	1
P00546	C9J8V9	1
P00546	C9J9E2	1
P00546	C9J9G6	1
P00546	C9JB09	1
P00546	C9JC56	1
P00546	C9JCC0	1
P00546	C9JCS6	1
P00546	C9JCU6	1
P00546	C9JDA4	1
P00546	C9JDH9	1
P00546	C9JEC5	1
P00546	C9JES6	1
P00546	C9JFA1	1
P00546	C9JFD8	1
P00546	C9JFJ0	1
P00546	C9JGD6	1
P00546	C9JGW8	1
P00546	C9JIG9	1
P00546	C9JIH8	1
P00546	C9JJ18	1
P00546	C9JJV0	1
P00546	C9JK39	1
P00546	C9JL86	1
P00546	C9JLW5	0.5
P00546	C9JMC3	1
P00546	C9JME8	1
P00546	C9JN58	1
P00546	C9JPW3	1
P00546	C9JQ37	0.5
P00546	C9JQJ0	1
P00546	C9JSB2	1
P00546	C9JSU7	1
P00546	C9JUK9	1
P00546	C9JUU3	1
P00546	C9JV82	1
P00546	C9JVZ3	1
P00546	C9JWF7	1
P00546	C9JWQ4	1
P00546	C9JWR9	1
P00546	C9JZJ1	1
P00546	C9K000	1
P00546	C9K0M6	1
P00546	D3YTB5	1
P00546	D6R910	1
P00546	D6R938	1
P00546	D6R9C1	1
P00546	D6R9G1	1
P00546	D6R9Z2	1
P00546	D6RA44	1
P00546	D6RA62	1
P00546	D6RAD4	1
P00546	D6RAJ0	1
P00546	D6RAU1	1
P00546	D6RAU3	1
P00546	D6RAW3	1
P00546	D6RBG5	1
P00546	D6RBH2	1
P00546	D6RBJ5	1
P00546	D6RBM8	1
P00546	D6RC24	1
P00546	D6RCB1	1
P00546	D6RCD6	1
P00546	D6RDG2	1
P00546	D6RDY5	1
P00546	D6RE03	1
P00546	D6RE65	1
P00546	D6REC6	1
P00546	D6REE7	1
P00546	D6REM4	1
P00546	D6REY7	1
P00546	D6RF14	1
P00546	D6RFJ0	1
P00546	D6RFL0	1
P00546	D6RGE5	1
P00546	D6RGG1	1
P00546	D6RGG9	1
P00546	D6RHC7	0.5
P00546	D6RHW7	1
P00546	D6RHX8	0.5
P00546	D6RHX9	1
P00546	D6RI01	1
P00546	D6RIG9	1
P00546	D6RJF7	1
P00546	D7R525	1
P00546	E3W993	1
P00546	E5RFH4	1
P00546	E5RFQ9	1
P00546	E5RFX9	1
P00546	E5RG27	1
P00546	E5RGK4	1
P00546	E5RGN0	1
P00546	E5RGW5	1
P00546	E5RHR8	1
P00546	E5RHY4	1
P00546	E5RHY6	0.5
P00546	E5RI85	1
P00546	E5RIM6	1
P00546	E5RIU6	1
P00546	E5RJ57	1
P00546	E7EM58	1
P00546	E7EMM7	1
P00546	E7EN07	1
P00546	E7EN19	0.5
P00546	E7ENC6	1
P00546	E7ENQ1	0.5
P00546	E7EPE6	0.5
P00546	E7EPP6	1
P00546	E7EQ88	1
P00546	E7EQE4	1
P00546	E7ER02	1
P00546	E7ER76	1
P00546	E7ER94	0.333333
P00546	E7ERH7	1
P00546	E7ERL6	0.5
P00546	E7ERR8	1
P00546	E7ERS6	1
P00546	E7ESI2	1
P00546	E7ESS2	0.5
P00546	E7ET66	1
P00546	E7ET86	1
P00546	E7ETC9	1
P00546	E7ETF7	1
P00546	E7ETG2	0.5
P00546	E7ETM0	1
P00546	E7ETN6	1
P00546	E7ETR1	1
P00546	E7ETV6	1
P00546	E7ETY4	0.5
P00546	E7EU96	1
P00546	E7EUC4	1
P00546	E7EUK8	1
P00546	E7EUM9	1
P00546	E7EVD0	1
P00546	E7EWI5	1
P00546	E7EWL1	1
P00546	E7EWQ5	0.5
P00546	E7EX48	1
P00546	E7EX54	1
P00546	E7EX83	0.5
P00546	E9JGM7	1
P00546	E9PAN7	1
P00546	E9PBC4	1
P00546	E9PBE1	1
P00546	E9PBE8	1
P00546	E9PBG7	1
P00546	E9PBI2	1
P00546	E9PBK7	1
P00546	E9PBT2	1
P00546	E9PBU5	1
P00546	E9PC16	1
P00546	E9PC32	1
P00546	E9PC69	0.5
P00546	E9PC80	0.5
P00546	E9PCB4	1
P00546	E9PCB9	1
P00546	E9PCC0	1
P00546	E9PCW2	0.333333
P00546	E9PD56	0.5
P00546	E9PER6	1
P00546	E9PF63	0.333333
P00546	E9PF82	1
P00546	E9PFA9	1
P00546	E9PG46	1
P00546	E9PGD2	1
P00546	E9PGE7	1
P00546	E9PGR2	0.5
P00546	E9PGT3	0.5
P00546	E9PGT4	0.5
P00546	E9PH13	1
P00546	E9PH72	0.5
P00546	E9PHI8	1
P00546	E9PIA0	1
P00546	E9PIX7	1
P00546	E9PJF0	1
P00546	E9PJH1	1
P00546	E9PJI4	1
P00546	E9PJN1	0.5
P00546	E9PK59	1
P00546	E9PKQ3	1
P00546	E9PLE7	1
P00546	E9PLM7	1
P00546	E9PM17	0.5
P00546	E9PM65	1
P00546	E9PMF1	1
P00546	E9PMF2	1
P00546	E9PMM7	1
P00546	E9PMM8	1
P00546	E9PPA5	1
P00546	E9PPC7	1
P00546	E9PPI2	1
P00546	E9PPI6	1
P00546	E9PQ51	1
P00546	E9PQW4	1
P00546	E9PQW7	1
P00546	E9PR89	0.5
P00546	E9PRH7	1
P00546	E9PRI4	0.5
P00546	E9PRU3	1
P00546	E9PRU7	1
P00546	E9PRV7	0.5
P00546	E9PRY3	1
P00546	E9PRZ0	1
P00546	E9PS17	1
P00546	E9PSE0	1
P00546	F2Z2B3	1
P00546	F2Z2H9	1
P00546	F2Z2J1	0.5
P00546	F2Z300	1
P00546	F2Z3C8	1
P00546	F5GWT4	1
P00546	F5GXI5	0.5
P00546	F5GXJ5	0.5
P00546	F5GY38	1
P00546	F5GY51	1
P00546	F5GYC4	0.5
P00546	F5GYU1	1
P00546	F5GYW7	1
P00546	F5GZ00	1
P00546	F5GZI4	1
P00546	F5GZJ5	0.5
P00546	F5H005	1
P00546	F5H049	0.5
P00546	F5H0A4	1
P00546	F5H0B2	1
P00546	F5H0U9	0.5
P00546	F5H0Y0	0.5
P00546	F5H0Z4	1
P00546	F5H171	1
P00546	F5H1A3	1
P00546	F5H1S7	1
P00546	F5H203	1
P00546	F5H206	1
P00546	F5H277	1
P00546	F5H2G3	1
P00546	F5H2J1	0.5
P00546	F5H2M7	1
P00546	F5H2R4	0.5
P00546	F5H2S1	1
P00546	F5H2S9	1
P00546	F5H2U2	1
P00546	F5H3L7	1
P00546	F5H3S7	1
P00546	F5H4E9	1
P00546	F5H4F6	1
P00546	F5H4M5	1
P00546	F5H4R1	1
P00546	F5H538	1
P00546	F5H5A0	1
P00546	F5H5A3	0.5
P00546	F5H5B4	1
P00546	F5H5C4	0.25
P00546	F5H5E0	1
P00546	F5H5M9	0.5
P00546	F5H5N0	0.25
P00546	F5H5N9	1
P00546	F5H689	0.5
P00546	F5H6D4	1
P00546	F5H6L9	1
P00546	F5H6N2	1
P00546	F5H6W3	1
P00546	F5H6Z0	1
P00546	F5H7D7	1
P00546	F5H7S4	1
P00546	F5H7T0	0.5
P00546	F5H865	0.5
P00546	F6TXG5	1
P00546	F6UYG0	1
P00546	F6UYM1	0.5
P00546	F6WCX7	1
P00546	F8VRP2	1
P00546	F8VS47	1
P00546	F8VSC5	1
P00546	F8VSH4	1
P00546	F8VTT4	1
P00546	F8VTV8	1
P00546	F8VV00	1
P00546	F8VV08	1
P00546	F8VVS0	1
P00546	F8VWX7	1
P00546	F8VXD2	1
P00546	F8VXZ5	1
P00546	F8VYH9	1
P00546	F8VYY1	1
P00546	F8VZ51	1
P00546	F8VZZ0	1
P00546	F8W0N2	1
P00546	F8W164	1
P00546	F8W1D2	1
P00546	F8W1L8	1
P00546	F8W1R9	1
P00546	F8W6G1	1
P00546	F8W6H8	1
P00546	F8W831	1
P00546	F8W872	1
P00546	F8W891	1
P00546	F8W998	0.333333
P00546	F8W9D9	1
P00546	F8W9F9	1
P00546	F8W9H1	1
P00546	F8W9I9	1
P00546	F8W9W2	0.5
P00546	F8WA18	1
P00546	F8WAK5	1
P00546	F8WAP0	1
P00546	F8WAQ5	1
P00546	F8WAQ9	0.5
P00546	F8WAZ1	1
P00546	F8WBA3	0.333333
P00546	F8WBF5	1
P00546	F8WBK9	1
P00546	F8WC88	1
P00546	F8WCK9	1
P00546	F8WCP4	1
P00546	F8WCQ3	1
P00546	F8WD25	1
P00546	F8WDP4	1
P00546	G3V105	1
P00546	G3V1M1	0.5
P00546	G3V1W8	1
P00546	G3V202	1
P00546	G3V206	1
P00546	G3V2D1	1
P00546	G3V2F1	1
P00546	G3V2I6	0.5
P00546	G3V2Z5	1
P00546	G3V317	1
P00546	G3V3V7	1
P00546	G3V3X1	0.5
P00546	G3V4L3	1
P00546	G3V4Q4	1
P00546	G3V4T8	1
P00546	G3V5C6	1
P00546	G3V5T9	1
P00546	G3V5V0	1
P00546	G3XAA2	0.5
P00546	G3XAA9	0.5
P00546	G5E948	0.5
P00546	G5E959	1
P00546	G5E982	1
P00546	G5E9C7	1
P00546	G5E9F1	1
P00546	G5E9L9	1
P00546	G5E9R2	0.5
P00546	G5E9Z3	1
P00546	G8JLD8	1
P00546	G8JLE8	0.5
P00546	H0Y2Z4	1
P00546	H0Y3K1	1
P00546	H0Y411	0.5
P00546	H0Y429	1
P00546	H0Y494	1
P00546	H0Y4E8	1
P00546	H0Y4V6	1
P00546	H0Y4Z0	1
P00546	H0Y5M6	1
P00546	H0Y630	1
P00546	H0Y645	1
P00546	H0Y6G2	1
P00546	H0Y7B7	1
P00546	H0Y7T5	1
P00546	H0Y820	1
P00546	H0Y894	1
P00546	H0Y959	1
P00546	H0Y9C2	1
P00546	H0Y9H3	1
P00546	H0Y9X2	1
P00546	H0YAZ9	1
P00546	H0YCG5	1
P00546	H0YCS6	1
P00546	H0YD75	1
P00546	H0YDH9	1
P00546	H0YDJ3	1
P00546	H0YDL8	1
P00546	H0YDW9	1
P00546	H0YE65	1
P00546	H0YE67	1
P00546	H0YEC8	1
P00546	H0YEJ2	1
P00546	H0YEW1	1
P00546	H0YEX6	1
P00546	H0YEZ7	1
P00546	H0YF68	1
P00546	H0YG14	1
P00546	H0YG34	1
P00546	H0YGG8	1
P00546	H0YGN4	1
P00546	H0YGX0	1
P00546	H0YH32	1
P00546	H0YHS9	1
P00546	H0YIY6	0.5
P00546	H0YJ36	1
P00546	H0YJ50	1
P00546	H0YJ58	1
P00546	H0YJB1	1
P00546	H0YJB8	1
P00546	H0YJE1	1
P00546	H0YJM5	1
P00546	H0YJX3	1
P00546	H0YKJ3	1
P00546	H0YKW8	1
P00546	H0YM36	1
P00546	H0YME5	0.333333
P00546	H0YMF6	0.5
P00546	H0YMK1	1
P00546	H0YNV4	1
P00546	H3BLS8	1
P00546	H3BLV9	1
P00546	H3BLZ9	0.5
P00546	H3BMA6	1
P00546	H3BN16	1
P00546	H3BNF8	1
P00546	H3BNI9	1
P00546	H3BNQ5	1
P00546	H3BP07	1
P00546	H3BPI9	1
P00546	H3BPN6	1
P00546	H3BPW1	1
P00546	H3BPX2	0.333333
P00546	H3BQ10	1
P00546	H3BQG1	1
P00546	H3BRE4	1
P00546	H3BRW9	1
P00546	H3BSA1	1
P00546	H3BSP1	1
P00546	H3BT74	1
P00546	H3BT78	1
P00546	H3BTI9	1
P00546	H3BTW6	1
P00546	H3BTY5	1
P00546	H3BTZ2	1
P00546	H3BU03	1
P00546	H3BU90	1
P00546	H3BUL5	1
P00546	H3BV19	1
P00546	H3BV73	1
P00546	H3BVF8	1
P00546	H7BXP7	0.333333
P00546	H7BXS4	1
P00546	H7BXX9	1
P00546	H7BXZ5	0.333333
P00546	H7BY60	1
P00546	H7BYC1	1
P00546	H7BYG4	0.5
P00546	H7BYT1	1
P00546	H7BYU8	1
P00546	H7BZ84	1
P00546	H7BZC6	1
P00546	H7C000	1
P00546	H7C038	1
P00546	H7C041	1
P00546	H7C071	1
P00546	H7C0G6	1
P00546	H7C172	1
P00546	H7C1M9	1
P00546	H7C1T4	1
P00546	H7C1X3	1
P00546	H7C279	1
P00546	H7C2I2	1
P00546	H7C2I6	1
P00546	H7C360	0.5
P00546	H7C3H0	1
P00546	H7C3J1	1
P00546	H7C3L8	1
P00546	H7C3X8	1
P00546	H7C438	1
P00546	H7C4E2	1
P00546	H7C4S5	1
P00546	H7C4V0	0.5
P00546	H7C521	1
P00546	H7C5L6	1
P00546	H7C5P0	1
P00546	H9KV37	0.333333
P00546	O00141	0.5
P00546	O00238	1
P00546	O00311	1
P00546	O00444	0.5
P00546	O00506	1
P00546	O14578	0.333333
P00546	O14733	1
P00546	O14757	1
P00546	O14920	1
P00546	O14936	0.333333
P00546	O14965	1
P00546	O14976	0.5
P00546	O15021	0.5
P00546	O15075	1
P00546	O15111	1
P00546	O15264	1
P00546	O15530	1
P00546	O43187	1
P00546	O43293	1
P00546	O43353	1
P00546	O43683	0.5
P00546	O43781	1
P00546	O43930	1
P00546	O60229	0.333333
P00546	O60285	1
P00546	O60307	0.5
P00546	O60566	0.5
P00546	O75116	0.333333
P00546	O75271	0.5
P00546	O75385	0.5
P00546	O75460	0.5
P00546	O75582	0.5
P00546	O75676	0.5
P00546	O75716	1
P00546	O75914	0.5
P00546	O75962	0.25
P00546	O76039	1
P00546	O94768	1
P00546	O94804	1
P00546	O94806	0.333333
P00546	O94921	1
P00546	O95382	1
P00546	O95747	1
P00546	O95819	0.5
P00546	O95835	0.5
P00546	O96013	0.5
P00546	O96017	0.5
P00546	P00540	1
P00546	P05129	0.25
P00546	P05771	0.25
P00546	P06493	1
P00546	P0C1S8	1
P00546	P0C263	1
P00546	P0C264	1
P00546	P11309	1
P00546	P11801	1
P00546	P11802	1
P00546	P15735	1
P00546	P17252	0.25
P00546	P17612	1
P00546	P19525	0.5
P00546	P19784	1
P00546	P20794	1
P00546	P21127	1
P00546	P22612	1
P00546	P22694	1
P00546	P23443	0.5
P00546	P24723	0.25
P00546	P24941	1
P00546	P25098	0.333333
P00546	P27037	1
P00546	P27361	1
P00546	P27448	0.5
P00546	P28482	1
P00546	P30291	1
P00546	P31152	1
P00546	P31749	0.333333
P00546	P31751	0.333333
P00546	P32298	0.5
P00546	P33981	1
P00546	P34947	0.5
P00546	P35626	0.333333
P00546	P36507	1
P00546	P36894	1
P00546	P36896	1
P00546	P36897	1
P00546	P37023	1
P00546	P37173	1
P00546	P41279	1
P00546	P41743	0.25
P00546	P43250	0.5
P00546	P45983	1
P00546	P45984	1
P00546	P45985	1
P00546	P46734	1
P00546	P48729	1
P00546	P48730	1
P00546	P49137	1
P00546	P49336	1
P00546	P49674	1
P00546	P49759	1
P00546	P49760	1
P00546	P49761	1
P00546	P49840	1
P00546	P49841	1
P00546	P50613	1
P00546	P50750	1
P00546	P51617	1
P00546	P51812	0.5
P00546	P51817	1
P00546	P51955	1
P00546	P51956	1
P00546	P51957	1
P00546	P52564	1
P00546	P53350	0.5
P00546	P53355	0.5
P00546	P53778	1
P00546	P53779	1
P00546	P54646	1
P00546	P57058	1
P00546	P57059	1
P00546	P57078	0.333333
P00546	P68400	1
P00546	P78362	1
P00546	P78368	1
P00546	P80192	0.5
P00546	Q00526	1
P00546	Q00532	1
P00546	Q00534	1
P00546	Q00535	1
P00546	Q00536	1
P00546	Q00537	1
P00546	Q02156	0.25
P00546	Q02750	1
P00546	Q04759	0.333333
P00546	Q04771	1
P00546	Q05513	0.25
P00546	Q05655	0.333333
P00546	Q05823	0.333333
P00546	Q05CP4	0.5
P00546	Q07002	1
P00546	Q09013	1
P00546	Q0VAN0	0.333333
P00546	Q12851	0.5
P00546	Q13043	1
P00546	Q13131	1
P00546	Q13153	0.5
P00546	Q13163	0.5
P00546	Q13164	1
P00546	Q13177	0.5
P00546	Q13188	1
P00546	Q13233	1
P00546	Q13237	0.5
P00546	Q13464	0.25
P00546	Q13523	1
P00546	Q13546	1
P00546	Q13554	1
P00546	Q13555	1
P00546	Q13557	1
P00546	Q13627	1
P00546	Q13705	1
P00546	Q13873	1
P00546	Q13976	0.5
P00546	Q14004	1
P00546	Q14012	1
P00546	Q14164	1
P00546	Q14680	0.5
P00546	Q15131	1
P00546	Q15139	0.333333
P00546	Q15208	0.5
P00546	Q15349	0.5
P00546	Q15418	0.5
P00546	Q15569	1
P00546	Q15746	1
P00546	Q15759	1
P00546	Q15772	1
P00546	Q15831	1
P00546	Q15835	0.5
P00546	Q16512	0.333333
P00546	Q16513	0.333333
P00546	Q16539	1
P00546	Q16566	1
P00546	Q16644	1
P00546	Q16659	1
P00546	Q16671	1
P00546	Q16816	1
P00546	Q2M2I8	1
P00546	Q2NME9	1
P00546	Q308M2	1
P00546	Q32MK0	1
P00546	Q38SD2	0.166667
P00546	Q3B754	1
P00546	Q499Y8	1
P00546	Q4G0X2	1
P00546	Q52WX2	1
P00546	Q56UN5	1
P00546	Q58A51	1
P00546	Q59ED6	0.5
P00546	Q59FJ7	1
P00546	Q5H8Y5	1
P00546	Q5HYF5	1
P00546	Q5JPI2	1
P00546	Q5JQZ9	1
P00546	Q5JS74	0.5
P00546	Q5JV98	1
P00546	Q5MAI5	1
P00546	Q5QPD4	1
P00546	Q5QPR3	1
P00546	Q5QPR4	1
P00546	Q5R363	1
P00546	Q5R3E4	1
P00546	Q5R3E6	1
P00546	Q5S007	0.2
P00546	Q5SQL3	1
P00546	Q5SVM6	0.5
P00546	Q5SVM7	1
P00546	Q5SWX3	1
P00546	Q5SY34	1
P00546	Q5T853	1
P00546	Q5T857	1
P00546	Q5TBG1	1
P00546	Q5TBG2	1
P00546	Q5TBG4	1
P00546	Q5TBG7	1
P00546	Q5TBH0	1
P00546	Q5TBH1	1
P00546	Q5TBH2	1
P00546	Q5TCY1	1
P00546	Q5TI62	1
P00546	Q5U4A5	1
P00546	Q5U5J2	1
P00546	Q5VST9	0.333333
P00546	Q5VT25	0.25
P00546	Q6A1A2	1
P00546	Q6AI46	0.333333
P00546	Q6DT37	0.2
P00546	Q6IQ55	1
P00546	Q6P0Q8	0.5
P00546	Q6P2M8	1
P00546	Q6P3R8	1
P00546	Q6P3W7	1
P00546	Q6P490	0.5
P00546	Q6P5Z2	0.333333
P00546	Q6PHR2	0.5
P00546	Q6SA08	1
P00546	Q6XUX3	1
P00546	Q6ZN16	1
P00546	Q6ZN64	1
P00546	Q6ZWH5	1
P00546	Q71TU5	1
P00546	Q76MJ5	0.5
P00546	Q7KZI7	0.5
P00546	Q7L7X3	1
P00546	Q7RTN6	1
P00546	Q7Z2Y5	0.5
P00546	Q7Z319	1
P00546	Q7Z721	0.5
P00546	Q7Z7A4	0.333333
P00546	Q86SG6	0.5
P00546	Q86UE8	1
P00546	Q86UX6	1
P00546	Q86V86	1
P00546	Q86VU3	0.5
P00546	Q86Y07	1
P00546	Q86YV5	1
P00546	Q86YV6	1
P00546	Q86Z02	1
P00546	Q8IU85	1
P00546	Q8IV63	1
P00546	Q8IVH8	0.5
P00546	Q8IVW4	1
P00546	Q8IW41	1
P00546	Q8IWQ3	1
P00546	Q8IWY7	1
P00546	Q8IXN4	1
P00546	Q8IY84	1
P00546	Q8IYT8	0.5
P00546	Q8IZE3	1
P00546	Q8IZL9	1
P00546	Q8N165	1
P00546	Q8N2I9	1
P00546	Q8N433	0.5
P00546	Q8N4C8	0.5
P00546	Q8N568	1
P00546	Q8N5S9	1
P00546	Q8N752	1
P00546	Q8N774	1
P00546	Q8NBU1	1
P00546	Q8NBY1	1
P00546	Q8NCB2	1
P00546	Q8NE28	1
P00546	Q8NE63	1
P00546	Q8NER5	1
P00546	Q8NEV4	0.333333
P00546	Q8NG66	1
P00546	Q8TAS1	0.5
P00546	Q8TD08	1
P00546	Q8TD19	0.5
P00546	Q8TDC3	1
P00546	Q8TDR2	1
P00546	Q8TDX7	1
P00546	Q8TEA7	0.333333
P00546	Q8TF76	0.5
P00546	Q8WTQ7	0.5
P00546	Q8WU08	1
P00546	Q8WU40	1
P00546	Q8WXR4	0.333333
P00546	Q8WZ42	1
P00546	Q92519	1
P00546	Q92630	1
P00546	Q92772	1
P00546	Q92918	0.5
P00546	Q96BE9	1
P00546	Q96BR1	0.333333
P00546	Q96C45	1
P00546	Q96E92	1
P00546	Q96GD4	1
P00546	Q96GX5	1
P00546	Q96J92	1
P00546	Q96KB5	1
P00546	Q96KG9	1
P00546	Q96L34	0.333333
P00546	Q96LW2	1
P00546	Q96NX5	1
P00546	Q96PF2	1
P00546	Q96PN8	1
P00546	Q96PY6	1
P00546	Q96Q40	1
P00546	Q96QS6	1
P00546	Q96RG2	1
P00546	Q96RR4	1
P00546	Q96RU7	1
P00546	Q96RU8	1
P00546	Q96S38	0.333333
P00546	Q96SB4	1
P00546	Q99558	1
P00546	Q99570	0.5
P00546	Q99640	1
P00546	Q99683	1
P00546	Q99759	0.5
P00546	Q99986	1
P00546	Q9BQI3	1
P00546	Q9BUB5	1
P00546	Q9BWU1	1
P00546	Q9BXA6	1
P00546	Q9BXA7	1
P00546	Q9BXM7	1
P00546	Q9BXU1	1
P00546	Q9BYP7	1
P00546	Q9BYT3	1
P00546	Q9BZL6	0.333333
P00546	Q9C098	1
P00546	Q9C0K7	1
P00546	Q9H093	1
P00546	Q9H0K1	1
P00546	Q9H1R3	1
P00546	Q9H2G2	1
P00546	Q9H2K8	1
P00546	Q9H2X6	1
P00546	Q9H422	1
P00546	Q9H4A3	1
[truncated: 434,357+ more rows]
