# Supplementary material for: Utilizing yeast chemogenomic profiles for the prediction of pharmacogenomic associations in humans
Source: Sci Rep. 2016 Mar 30;6:23703. doi: 10.1038/srep23703 (PMC4812343; doi:10.1038/srep23703)
Supplement: Supplementary Dataset 3 [file srep23703-s3.xlsx]

## Sheet: dataset 3
Supplementary Table S3: BLAST-based protein similarity
Yeast protein	Human protein	Similarity score
Q0045	P00395	0.987
Q0065	P00395	0.761
Q0130	P05496	0.947
Q0130	P48201	0.947
Q0130	Q06055	0.947
Q0130	Q16733	0.553
Q0275	P00414	0.97
Q0275	Q5XZH6	0.955
YAL001C	Q12789	0.573
YAL001C	Q12789-3	0.573
YAL001C	Q7Z7H4	0.056
YAL002W	Q8N3P4	0.99
YAL002W	Q8N3P4-2	0.563
YAL003W	A4D1M6	1
YAL003W	B4DDU4	0.602
YAL003W	P24534	1
YAL003W	P29692	0.602
YAL003W	Q4VBZ6	0.602
YAL003W	Q96I38	0.602
YAL003W	Q9BW34	0.602
YAL005C	B3KTV0	0.998
YAL005C	P08107	0.998
YAL005C	P11021	0.942
YAL005C	P11142	0.998
YAL005C	P17066	0.939
YAL005C	P34931	0.998
YAL005C	P54652	0.998
YAL007C	A8MT96	0.805
YAL007C	P49755	0.819
YAL007C	Q15363	0.819
YAL007C	Q6JUT2	0.688
YAL007C	Q7Z7H5	0.8
YAL007C	Q9BVK6	0.8
YAL007C	Q9Y3A6	0.828
YAL007C	Q9Y3B3	0.819
YAL007C	Q9Y3Q3	0.819
YAL008W	Q5HYP8	0.263
YAL008W	Q8IVP5	0.263
YAL008W	Q9BWH2	0.263
YAL011W	C0JYZ2	0.506
YAL011W	Q8WZ42	0.506
YAL011W	Q8WZ42-4	0.494
YAL011W	Q8WZ42-5	0.496
YAL011W	Q9Y493	0.501
YAL013W	A6H8W8	0.583
YAL013W	B0QYI8	0.588
YAL013W	O75154	0.588
YAL013W	Q0PW96	0.593
YAL013W	Q14203	0.59
YAL013W	Q15811	0.61
YAL013W	Q20BK3	0.61
YAL013W	Q5JR59	0.519
YAL013W	Q5PSV4	0.5
YAL013W	Q9BY12	0.51
YAL013W	Q9BY12-2	0.51
YAL013W	Q9H7L9	0.436
YAL013W	Q9HCU9	0.455
YAL013W	Q9Y3T1	0.467
YAL014C	A8MZ54	0.773
YAL014C	B4DE70	0.71
YAL014C	B4DME0	0.914
YAL014C	O43752	0.839
YAL014C	O60499	0.835
YAL014C	O60499-2	0.835
YAL014C	P32856	0.918
YAL014C	P61266	0.918
YAL014C	Q13277	0.914
YAL014C	Q13277-2	0.773
YAL014C	Q16623	0.918
YAL014C	Q5U8S2	0.824
YAL014C	Q7Z338	0.914
YAL014C	Q7Z5K3	0.773
YAL016W	B3KQV6	0.718
YAL016W	B4DE69	0.866
YAL016W	B4DGQ6	0.939
YAL016W	B4DQY1	0.942
YAL016W	B7Z1G3	0.713
YAL016W	O75533	0.939
YAL016W	P30153	0.942
YAL016W	P30154	0.939
YAL016W	Q8NB89	0.791
YAL016W	Q92616	0.943
YAL017W	O75271	0.219
YAL017W	P17252	0.306
YAL017W	P27448	0.237
YAL017W	P27448-2	0.237
YAL017W	Q7KZI7	0.23
YAL017W	Q96L34	0.219
YAL017W	Q9P0L2	0.238
YAL019W	O14646	0.521
YAL019W	O14647	0.526
YAL019W	O14647-2	0.526
YAL019W	O60264	0.525
YAL019W	P28370	0.507
YAL019W	Q12873	0.517
YAL019W	Q14839	0.514
YAL019W	Q14839-2	0.514
YAL019W	Q86UA8	0.507
YAL019W	Q9H4L7	0.482
YAL019W	Q9HCK8	0.526
YAL019W	Q9NRZ9	0.525
YAL019W	Q9P2D1	0.528
YAL020C	O95714	0.994
YAL020C	Q15034	0.988
YAL020C	Q15751	0.991
YAL020C	Q3KN84	0.997
YAL020C	Q53EZ8	1
YAL020C	Q5GLZ8	0.943
YAL020C	Q5GLZ8-3	0.943
YAL020C	Q8IXX3	0.94
YAL020C	Q92834	0.997
YAL021C	Q96LI5	0.59
YAL021C	Q9ULM6	0.595
YAL022C	Q14542	0.865
YAL022C	Q14542-2	0.642
YAL022C	Q7RTT9	0.863
YAL022C	Q99808	0.857
YAL022C	Q9BZD2	0.874
YAL022C	Q9BZD2-2	0.685
YAL023C	B4DI80	0.63
YAL023C	Q59FN0	0.507
YAL023C	Q59GJ5	0.839
YAL023C	Q9UKY4	0.978
YAL023C	Q9Y6A1	0.912
YAL023C	Q9Y6A1-2	0.912
YAL024C	A5PLL6	0.214
YAL024C	B4DII6	0.169
YAL024C	B4E121	0.169
YAL024C	B7Z1W0	0.183
YAL024C	B7Z389	0.171
YAL024C	B7Z915	0.223
YAL024C	B7ZKT6	0.189
YAL024C	O14827	0.393
YAL024C	Q07890	0.189
YAL024C	Q0VAM2	0.26
YAL024C	Q0VAM2-2	0.23
YAL024C	Q12967	0.183
YAL024C	Q12967-2	0.183
YAL024C	Q13972	0.394
YAL024C	Q13972-2	0.335
YAL024C	Q3MIN7	0.175
YAL024C	Q59EY0	0.169
YAL024C	Q6KH11	0.183
YAL024C	Q8N431	0.169
YAL024C	Q8N431-2	0.169
YAL024C	Q8NIA3	0.225
YAL024C	Q8TEP0	0.175
YAL024C	Q8TEU7	0.214
YAL024C	Q8WZA2	0.169
YAL024C	Q92565	0.181
YAL024C	Q9NZL6	0.223
YAL024C	Q9UHV4	0.214
YAL025C	A0PJ56	0.379
YAL025C	Q9BXY0	0.627
YAL026C	B7Z880	0.831
YAL026C	O43520	0.849
YAL026C	P98196	0.787
YAL026C	P98198	0.841
YAL026C	Q59EX4	0.852
YAL026C	Q8NB49	0.804
YAL026C	Q8TF62	0.844
YAL026C	Q9NTI2	0.831
YAL026C	Q9P241-2	0.817
YAL026C	Q9Y2G3	0.796
YAL026C	Q9Y2Q0	0.852
YAL028W	P42566	0.275
YAL028W	P42566-2	0.275
YAL029C	A7E2Y1	0.966
YAL029C	P11055	0.965
YAL029C	P12882	0.965
YAL029C	P12883	0.965
YAL029C	P13533	0.965
YAL029C	P35579	0.931
YAL029C	P35580	0.982
YAL029C	P35749	0.966
YAL029C	Q4LE45	0.982
YAL029C	Q9UKX2	0.963
YAL029C	Q9UKX3	0.965
YAL029C	Q9ULV0	0.886
YAL029C	Q9Y2K3	0.967
YAL029C	Q9Y4I1	0.964
YAL029C	Q9Y4I1-3	0.925
YAL030W	B4DJY5	0.624
YAL030W	B4DZX9	0.624
YAL030W	O75379	0.598
YAL030W	P23763	0.624
YAL030W	P23763-3	0.624
YAL030W	P51809	0.786
YAL030W	P51809-3	0.786
YAL030W	P63027	0.624
YAL030W	Q15836	0.59
YAL030W	Q9BV40	0.667
YAL032C	A6H8W8	0.298
YAL032C	B4DEG7	0.931
YAL032C	B4DKA8	0.612
YAL032C	P40818	0.612
YAL032C	Q0D2M5	0.499
YAL032C	Q13573	0.989
YAL032C	Q15149	0.678
YAL032C	Q6P151	0.604
YAL032C	Q6PJ79	0.298
YAL032C	Q8IWI5	0.298
YAL032C	Q9NZM3	0.298
YAL032C	Q9ULA6	0.53
YAL033W	O95059	0.451
YAL033W	Q969H6	0.873
YAL034C	B3KU13	0.676
YAL034C	B3KX99	0.569
YAL034C	O75478	0.676
YAL034C	Q86TJ2	0.569
YAL034W-A	Q9H081	0.329
YAL036C	A8MZF9	0.902
YAL036C	P55039	0.992
YAL036C	Q9Y295	1
YAL038W	B4DPM0	0.998
YAL038W	B4DRT3	0.998
YAL038W	B4DUU6	0.884
YAL038W	P14618	0.998
YAL038W	P30613	0.998
YAL038W	Q16716	0.998
YAL039C	P53701	0.944
YAL040C	O95067	0.541
YAL040C	P14635	0.536
YAL040C	P78396	0.571
YAL041W	A1L390	0.304
YAL041W	A6H8W8	0.399
YAL041W	B3KPG0	0.285
YAL041W	B3KVP8	0.405
YAL041W	B4DSZ0	0.467
YAL041W	B7ZLR1	0.44
YAL041W	O43307	0.389
YAL041W	O94887	0.566
YAL041W	P10911	0.43
YAL041W	P15498	0.438
YAL041W	P52735	0.44
YAL041W	Q15811	0.396
YAL041W	Q5JYJ2	0.43
YAL041W	Q5VV41	0.429
YAL041W	Q70Z35	0.299
YAL041W	Q70Z35-2	0.299
YAL041W	Q8N5V2	0.452
YAL041W	Q96DR7	0.405
YAL041W	Q96N96	0.467
YAL041W	Q9NR80	0.389
YAL041W	Q9NR80-3	0.389
YAL041W	Q9NZM3	0.399
YAL041W	Q9UKW4	0.44
YAL041W	Q9ULL1	0.285
YAL041W	Q9Y4F1	0.564
YAL041W	Q9Y4F1-2	0.564
YAL042W	B4DV36	0.776
YAL042W	O95330	0.533
YAL042W	Q5JWS0	0.988
YAL042W	Q96RQ1	0.959
YAL042W	Q9HC06	0.959
YAL042W	Q9Y282	0.988
YAL043C	O75402	0.111
YAL043C	Q4LE61	0.543
YAL043C	Q92797	0.543
YAL043C	Q92797-2	0.543
YAL044C	P23434	0.918
YAL044W-A	Q9Y3E2	0.918
YAL046C	Q9H3K6	0.695
YAL046C	Q9Y3E2	0.941
YAL047C	O75116	0.992
YAL047C	P11055	0.997
YAL047C	P12882	0.997
YAL047C	P12883	0.997
YAL047C	P13533	0.997
YAL047C	P35579	0.995
YAL047C	P35749	0.99
YAL047C	Q0VF96	0.989
YAL047C	Q15075	0.997
YAL047C	Q53SJ7	0.987
YAL047C	Q5GJ54	0.997
YAL047C	Q7Z7R0	0.997
YAL047C	Q9UKX2	0.997
YAL048C	B4DMN1	0.35
YAL048C	P62491	0.317
YAL048C	P62820	0.317
YAL048C	Q15907	0.346
YAL048C	Q8IXI1	0.938
YAL048C	Q8IXI2	0.938
YAL048C	Q8IXI2-3	0.923
YAL048C	Q9H0U4	0.313
YAL049C	Q96DG6	0.988
YAL056W	A6NEM2	0.458
YAL056W	C0H5X3	0.447
YAL056W	P51610	0.458
YAL056W	P51610-2	0.458
YAL056W	P51610-3	0.458
YAL056W	Q05C05	0.458
YAL056W	Q8N653	0.531
YAL056W	Q8N7S8	0.377
YAL056W	Q8TBB5	0.523
YAL056W	Q8TBB5-3	0.523
YAL056W	Q96GH7	0.434
YAL056W	Q9BQ90	0.434
YAL056W	Q9Y5Z7	0.447
YAL058W	B4DRG2	0.789
YAL058W	B4E2T8	0.765
YAL058W	O14967	0.845
YAL058W	P27797	0.823
YAL058W	P27824	0.861
YAL060W	Q00796	0.987
YAL063C	Q6ZQZ4	0.161
YAL063C	Q86WI1	0.161
YAL064C-A	Q6L9W6	0.937
YAL064C-A	Q6ZQZ4	0.746
YAL064C-A	Q76KP1	0.944
YAL064C-A	Q86WI1	0.746
YAL064C-A	Q8N9V0	0.937
YAL064C-A	Q8TCZ9	0.857
YAR002C-A	A8MT96	1
YAR002C-A	P49755	0.913
YAR002C-A	Q15363	0.909
YAR002C-A	Q7Z7H5	0.932
YAR002C-A	Q9BVK6	0.991
YAR002C-A	Q9Y3B3	0.918
YAR002C-A	Q9Y3Q3	0.909
YAR002W	A6ND38	0.994
YAR002W	B4DYH4	0.993
YAR002W	B7Z4R8	0.991
YAR002W	O94854	0.896
YAR002W	P15941	0.987
YAR002W	Q14395	0.922
YAR002W	Q14676	0.993
YAR002W	Q14676-2	0.993
YAR002W	Q685J3	0.994
YAR002W	Q6W4X9	0.996
YAR002W	Q8WXI7	0.998
YAR002W	Q92954	0.994
YAR002W	Q92954-6	0.991
YAR002W	Q9UF83	0.994
YAR002W	Q9UKN1	0.998
YAR002W	Q9Y493	0.889
YAR007C	P27694	0.992
YAR007C	Q6NSI4	0.67
YAR007C	Q8N635	0.709
YAR008W	B0V3I9	0.756
YAR008W	B7Z355	0.571
YAR008W	Q8NCE0	0.571
YAR008W	Q8NCE0-2	0.331
YAR008W	Q9BSV6	0.985
YAR010C	B4DHY4	0.657
YAR010C	B4DPJ2	0.568
YAR010C	B4DQE1	0.618
YAR010C	B4DT77	0.523
YAR010C	B4DTB3	0.38
YAR010C	B7Z6L0	0.718
YAR010C	B7Z8A7	0.43
YAR010C	P04083	0.443
YAR010C	P08133	0.43
YAR010C	P08758	0.414
YAR010C	P09525	0.432
YAR010C	P12429	0.418
YAR010C	P13928	0.418
YAR010C	P20073	0.795
YAR010C	P27216	0.427
YAR010C	P50995	0.718
YAR010C	Q5T2P8	0.418
YAR010C	Q6ZP35	0.43
YAR014C	A8MX54	0.417
YAR014C	B3KN04	0.281
YAR014C	B3KSF5	0.294
YAR014C	B4DH76	0.433
YAR014C	B4E0Q3	0.403
YAR014C	B7Z2E9	0.441
YAR014C	B7Z6P9	0.417
YAR014C	B7Z997	0.322
YAR014C	O76041	0.414
YAR014C	P20929	0.417
YAR014C	Q13625	0.433
YAR014C	Q13813	0.252
YAR014C	Q14215	0.416
YAR014C	Q5SVK8	0.403
YAR014C	Q6P516	0.417
YAR014C	Q6XZF7	0.403
YAR014C	Q6XZF7-2	0.403
YAR014C	Q8IVI9	0.294
YAR014C	Q8N157	0.208
YAR014C	Q96KQ4	0.454
YAR014C	Q9UNF0	0.29
YAR014C	Q9Y5Z1	0.417
YAR018C	O15021	0.874
YAR018C	O60307	0.984
YAR018C	O95835	0.979
YAR018C	Q6P0Q8-2	0.862
YAR018C	Q9NRM7	0.979
YAR018C	Q9Y2H1	0.993
YAR018C	Q9Y2H9	0.966
YAR019C	B3KP61	0.342
YAR019C	O00141	0.337
YAR019C	O00141-2	0.337
YAR019C	P31749	0.343
YAR019C	P31751	0.342
YAR019C	Q9Y243	0.339
YAR035W	A2RRE8	0.891
YAR035W	P23786	0.939
YAR035W	P28329	0.934
YAR035W	P43155	0.939
YAR035W	P50416	0.937
YAR035W	Q8TCG5	0.937
YAR035W	Q92523	0.937
YAR035W	Q9UKG9	0.937
YAR042W	A4D168	0.755
YAR042W	A4D170	0.755
YAR042W	B4DFA8	0.504
YAR042W	B4DKE4	0.542
YAR042W	B4DR25	0.372
YAR042W	B4DTR3	0.382
YAR042W	B7Z7D3	0.513
YAR042W	P22059	0.545
YAR042W	Q59H73	0.339
YAR042W	Q6DKJ0	0.368
YAR042W	Q969R2	0.542
YAR042W	Q9BXW6	0.551
YAR042W	Q9BXW6-3	0.551
YAR042W	Q9BZF2	0.54
YAR042W	Q9BZF3	0.795
YAR042W	Q9BZF3-2	0.795
YAR042W	Q9BZF3-4	0.795
YAR042W	Q9H1P3	0.387
YAR042W	Q9H4L5	0.755
YAR050W	Q6W4X9	0.19
YAR062W	Q6L9W6	0.596
YAR062W	Q6ZQZ4	0.475
YAR062W	Q76KP1	0.601
YAR062W	Q86WI1	0.475
YAR062W	Q8N9V0	0.596
YAR071W	P11117	0.824
YAR071W	P15309-2	0.829
YAR071W	Q9UNW1	0.889
YAR073W	A4D0Z6	0.955
YAR073W	B4DE09	0.955
YAR073W	P12268	0.958
YAR073W	P20839	0.955
YAR073W	Q5H9Q6	0.955
YAR075W	A4D0Z6	0.975
YAR075W	B4DE09	0.975
YAR075W	P12268	0.975
YAR075W	P20839	0.975
YAR075W	P20839-2	0.975
YBL002W	B4DR52	0.763
YBL002W	O60814	0.771
YBL002W	P06899	0.771
YBL002W	P23527	0.771
YBL002W	Q6DN03	0.603
YBL002W	Q93079	0.771
YBL002W	Q96A08	0.771
YBL002W	Q99877	0.771
YBL002W	Q99879	0.771
YBL003C	A2RUA4	0.803
YBL003C	O75367	0.78
YBL003C	P04908	0.795
YBL003C	P0C0S8	0.795
YBL003C	P16104	0.811
YBL003C	P20671	0.795
YBL003C	Q16777	0.803
YBL003C	Q71UI9	0.78
YBL003C	Q8IUE6	0.811
YBL003C	Q92646	0.72
YBL003C	Q93077	0.795
YBL003C	Q9BTM1-2	0.72
YBL003C	Q9P0M6	0.788
YBL004W	B4DN27	0.19
YBL004W	O75691	1
YBL004W	Q92616	0.231
YBL005W-A	B4DJK4	0.432
YBL005W-A	O00267	0.432
YBL005W-A	O94855	0.395
YBL005W-A	Q4W5D3	0.395
YBL007C	P53992	0.264
YBL007C	Q14686	0.422
YBL007C	Q8NFD5	0.356
YBL007C	Q8NFD5-3	0.356
YBL007C	Q9C0J8	0.347
YBL007C	Q9P2D1	0.356
YBL007C	Q9Y6V0	0.42
YBL007C	Q9Y6V0-2	0.42
YBL009W	B1GX79	0.648
YBL009W	B3KNX7	0.63
YBL009W	B7Z3K0	0.629
YBL009W	O75914	0.648
YBL009W	Q13153	0.648
YBL009W	Q13177	0.648
YBL009W	Q7KZI7	0.475
YBL009W	Q96L34	0.467
YBL009W	Q9Y6B5	0.648
YBL014C	A8MXN1	0.094
YBL014C	Q08E72	0.096
YBL014C	Q12830	0.082
YBL014C	Q12830-2	0.082
YBL014C	Q12830-4	0.082
YBL014C	Q9BX69	0.11
YBL014C	Q9UKF5	0.094
YBL014C	Q9Y6V0	0.097
YBL014C	Q9Y6V0-2	0.097
YBL016W	B4DI23	0.983
YBL016W	P27361	0.992
YBL016W	P28482	0.992
YBL016W	Q13164	0.983
YBL016W	Q13164-3	0.983
YBL016W	Q15759	0.992
YBL016W	Q16539	0.992
YBL017C	B3KVZ0	0.218
YBL017C	Q8WY21	0.443
YBL017C	Q92673	0.693
YBL017C	Q96PQ0	0.516
YBL017C	Q99523	0.443
YBL017C	Q9UPU3	0.545
YBL018C	O95059	0.835
YBL019W	B4DWI9	0.594
YBL019W	P27695	0.694
YBL019W	Q9UBZ4	0.967
YBL020W	A8MXD1	0.448
YBL020W	B5MDE0	0.969
YBL020W	Q96AA3	0.969
YBL021C	P25208	0.882
YBL021C	Q01658	0.785
YBL021C	Q13952	0.875
YBL021C	Q59GY4	0.875
YBL021C	Q5T6K5	0.875
YBL022C	B3KXS5	0.835
YBL022C	P36776	0.835
YBL022C	Q2VPA0	0.835
YBL023C	B3KXZ4	0.795
YBL023C	P25205	0.748
YBL023C	P33991	0.773
YBL023C	P33992	0.76
YBL023C	P49736	0.974
YBL023C	Q14566	0.787
YBL024W	B3KP09	0.62
YBL024W	B4DQW2	0.921
YBL024W	P46087	0.611
YBL024W	Q08J23	0.921
YBL024W	Q3KQS4	0.611
YBL026W	P62314	0.989
YBL026W	P62318	0.947
YBL026W	Q9Y333	1
YBL026W	Q9Y4Z0	0.874
YBL027W	P84098	0.989
YBL030C	B3KR64	0.912
YBL030C	B7Z2E2	0.912
YBL030C	O43772	0.915
YBL030C	O75746	0.912
YBL030C	P05141	0.912
YBL030C	P12235	0.912
YBL030C	P12236	0.915
YBL030C	P53007	0.937
YBL030C	P55851	0.925
YBL030C	P55916	0.925
YBL030C	Q5SVS4	0.906
YBL030C	Q6NUK1	0.912
YBL030C	Q9H0C2	0.921
YBL030C	Q9UJS0	0.912
YBL032W	B4DKT5	0.774
YBL032W	B4DRD7	0.696
YBL032W	B4DV73	0.756
YBL032W	B4DWL1	0.9
YBL032W	B4DXP5	0.769
YBL032W	B4E0X8	0.9
YBL032W	O00425	0.885
YBL032W	P57721	0.895
YBL032W	P57721-3	0.772
YBL032W	P57721-5	0.772
YBL032W	P57723	0.766
YBL032W	P57723-2	0.766
YBL032W	Q00341	0.9
YBL032W	Q32Q82	0.887
YBL032W	Q59FU3	0.78
YBL032W	Q6ZS03	0.895
YBL032W	Q7Z4Y9	0.766
YBL032W	Q92945	0.882
YBL032W	Q96AE4	0.9
YBL032W	Q96CF6	0.9
YBL032W	Q96I24	0.887
YBL032W	Q9NZI8	0.908
YBL032W	Q9Y6M1	0.906
YBL032W	Q9Y6M1-4	0.906
YBL032W	Q9Y6M1-5	0.906
YBL034C	A2RU21	0.855
YBL034C	B3KR06	0.264
YBL034C	B4DM73	0.611
YBL034C	B7Z2P0	0.387
YBL034C	B7Z7C4	0.282
YBL034C	O75122	0.547
YBL034C	Q6ZQP7	0.153
YBL034C	Q6ZQP7-2	0.136
YBL034C	Q7Z460	0.855
YBL034C	Q7Z460-3	0.855
YBL034C	Q8NB74	0.418
YBL034C	Q96F87	0.465
YBL034C	Q9UF83	0.181
YBL035C	A4FU92	0.644
YBL035C	B3KSX6	0.484
YBL035C	B4DNB4	0.559
YBL035C	B4DP28	0.557
YBL035C	P49005	0.628
YBL035C	P56282	0.682
YBL035C	Q14181	0.973
YBL035C	Q86SY9	0.644
YBL036C	O94903	0.914
YBL037W	B4DWG4	0.957
YBL037W	B7Z1Q4	0.63
YBL037W	O43747	0.845
YBL037W	O75843	0.845
YBL037W	O94973	0.98
YBL037W	O95782	0.98
YBL037W	O95782-2	0.98
YBL037W	P63010	0.957
YBL037W	Q10567	0.946
YBL037W	Q7Z451	0.898
YBL037W	Q86X54	0.946
YBL037W	Q9H9B7	0.898
YBL037W	Q9UBF2	0.967
YBL037W	Q9Y678	0.967
YBL038W	Q96L21	0.823
YBL038W	Q9NX20	0.944
YBL039C	P17812	0.993
YBL039C	Q9NRF8	0.991
YBL040C	O43731	0.995
YBL040C	P24390	0.995
YBL040C	P33947	0.995
YBL040C	P33947-2	0.699
YBL040C	Q96H29	0.726
YBL041W	O14818	0.979
YBL041W	P20618	0.967
YBL041W	P25789	0.996
YBL041W	P60900	0.975
YBL041W	Q5JNW6	0.921
YBL041W	Q99436	0.979
YBL045C	O75439	0.998
YBL045C	P31930	0.996
YBL046W	Q9NY27	0.392
YBL046W	Q9NY27-2	0.238
YBL046W	Q9NY27-3	0.302
YBL047C	A5PL29	0.269
YBL047C	A6NL94	0.201
YBL047C	A8K5P4	0.269
YBL047C	B1AUU8	0.268
YBL047C	B7ZBZ9	0.261
YBL047C	P42566	0.268
YBL047C	Q0PW96	0.497
YBL047C	Q15811	0.49
YBL047C	Q20BK3	0.497
YBL047C	Q59H22	0.356
YBL047C	Q8IWH9	0.264
YBL047C	Q8NFH8	0.455
YBL047C	Q96D71	0.282
YBL047C	Q9UBC2	0.269
YBL049W	B5MCX2	0.275
YBL049W	O60688	0.819
YBL049W	P61236	0.826
YBL049W	P62699	0.812
YBL049W	Q96NS1	0.804
YBL051C	B1ANR0	0.201
YBL051C	B1ANR7	0.196
YBL051C	B4DQX0	0.199
YBL051C	P11940	0.201
YBL051C	P11940-2	0.201
YBL051C	P31483	0.19
YBL051C	Q13310	0.201
YBL051C	Q15164	0.196
YBL051C	Q59G98	0.184
YBL051C	Q96B58	0.184
YBL052C	A5PLL3	0.593
YBL052C	B4DF85	0.633
YBL052C	B4DFB4	0.659
YBL052C	B4DG18	0.418
YBL052C	O95251	0.659
YBL052C	Q8WYB5	0.675
YBL052C	Q8WYB5-2	0.757
YBL052C	Q92794	0.803
YBL052C	Q92993	0.638
YBL052C	Q92993-3	0.656
YBL052C	Q9H7Z6	0.535
YBL052C	Q9H7Z6-3	0.398
YBL054W	P10242	0.632
YBL054W	Q708E2	0.632
YBL054W	Q708E3	0.493
YBL054W	Q708E4	0.415
YBL054W	Q8IZC6	0.514
YBL055C	Q6P1N9	0.919
YBL056W	O75688	0.675
YBL056W	O75688-2	0.675
YBL056W	P35813	0.667
YBL056W	P35813-2	0.667
YBL057C	Q9Y3E5	0.579
YBL058W	B7ZKP8	0.548
YBL058W	P68543	0.548
YBL058W	Q14CS0	0.773
YBL058W	Q5JXA4	0.995
YBL058W	Q5T124	0.558
YBL058W	Q6ZQU3	0.248
YBL058W	Q9BZE9	0.52
YBL058W	Q9BZE9-2	0.499
YBL058W	Q9BZE9-3	0.52
YBL058W	Q9UNN5-2	0.369
YBL058W	Q9UNZ2	0.995
YBL059C-A	Q9NRP2	0.716
YBL060W	B4DYN7	0.45
YBL060W	B7Z1T4	0.394
YBL060W	O43739	0.424
YBL060W	Q15438	0.456
YBL060W	Q59F87	0.361
YBL060W	Q86TH5	0.37
YBL060W	Q92538	0.582
YBL060W	Q99418	0.456
YBL060W	Q9UIA0	0.341
YBL060W	Q9Y6D5	0.629
YBL060W	Q9Y6D6	0.629
YBL063W	A0JLQ2	0.276
YBL063W	B0I1S5	0.276
YBL063W	B9EGE4	0.955
YBL063W	C1PHA2	0.892
YBL063W	O43896	0.292
YBL063W	O60333	0.277
YBL063W	O75037	0.941
YBL063W	Q12756	0.276
YBL063W	Q2UVF1	0.95
YBL063W	Q4R9M8	0.277
YBL063W	Q4VXC5	0.292
YBL063W	Q66K46	0.322
YBL063W	Q6PKD1	0.326
YBL063W	Q7Z4S6	0.955
YBL063W	Q7Z4S6-3	0.955
YBL063W	Q9H1H9	0.722
YBL063W	Q9NQT8	0.703
YBL064C	P30048	0.931
YBL064C	P32119	0.755
YBL064C	Q06830	0.747
YBL067C	B4DKA8	0.456
YBL067C	B4DUC6	0.456
YBL067C	B7WPF4	0.826
YBL067C	B7Z7T5	0.636
YBL067C	O75604	0.533
YBL067C	P40818	0.456
YBL067C	Q8IUM2	0.477
YBL067C	Q8IW04	0.483
YBL067C	Q8TEY7	0.893
YBL067C	Q93009	0.707
YBL067C	Q9H9C5	0.482
YBL067C	Q9H9J4	0.553
YBL067C	Q9P275	0.482
YBL067C	Q9UK80	0.509
YBL067C	Q9UPU5	0.826
YBL068W	P11908	0.969
YBL068W-A	B2R9Y1	0.885
YBL068W-A	P49327	0.949
YBL068W-A	Q8WWV3	0.885
YBL071W-A	Q6P3W2	0.634
YBL071W-A	Q96FX2	0.744
YBL071W-A	Q96FX2-2	0.646
YBL071W-A	Q9H4G8	0.744
YBL072C	P62241	1
YBL072C	Q5JR95	1
YBL074C	A2A2Q9	0.828
YBL074C	Q9Y312	0.918
YBL075C	B3KTV0	0.998
YBL075C	P08107	0.937
YBL075C	P11021	0.994
YBL075C	P11142	0.937
YBL075C	P17066	0.995
YBL075C	P34931	0.998
YBL075C	P54652	0.937
YBL076C	P41252	0.999
YBL078C	A6NCE7	0.983
YBL078C	B4E0Y7	0.821
YBL078C	O94817	0.778
YBL078C	O95166	0.991
YBL078C	P60520	0.991
YBL078C	Q9BXW4	0.966
YBL078C	Q9GZQ8	0.983
YBL078C	Q9H0R8	1
YBL078C	Q9H492	0.991
YBL078C	Q9H492-2	0.897
YBL079W	B3KMK3	0.233
YBL079W	B4DZ88	0.441
YBL079W	O75694	0.943
YBL079W	P13533	0.386
YBL079W	Q17RZ5	0.441
YBL079W	Q86UP2	0.441
YBL079W	Q86UP2-2	0.47
YBL079W	Q9UKX3	0.381
YBL082C	A8JZZ6	0.758
YBL082C	B4DMZ7	0.234
YBL082C	B4DS50	0.683
YBL082C	Q92685	0.889
YBL084C	O15294	0.48
YBL085W	B3KPN2	0.247
YBL085W	B4DGR4	0.247
YBL085W	B4DGS1	0.239
YBL085W	B4DHK5	0.239
YBL085W	B4DLA7	0.118
YBL085W	B7Z1T4	0.144
YBL085W	B7Z2V9	0.138
YBL085W	B7ZLJ1	0.247
YBL085W	O43739	0.138
YBL085W	P42331	0.146
YBL085W	P42331-2	0.151
YBL085W	P42331-3	0.151
YBL085W	Q15438	0.144
YBL085W	Q15795	0.147
YBL085W	Q5VTI5	0.239
YBL085W	Q6IQ23	0.256
YBL085W	Q6NSF8	0.193
YBL085W	Q7Z5H3	0.148
YBL085W	Q8N264	0.122
YBL085W	Q8N264-4	0.122
YBL085W	Q8WWN9	0.24
YBL085W	Q8WXI2	0.247
YBL085W	Q96HS5	0.138
YBL085W	Q99418	0.148
YBL085W	Q9HAU0	0.239
YBL085W	Q9HAU0-2	0.239
YBL085W	Q9HAU0-3	0.239
YBL085W	Q9HAU0-4	0.239
YBL085W	Q9HAU0-5	0.239
YBL085W	Q9NUL6	0.192
YBL085W	Q9UIA0	0.141
YBL085W	Q9Y2H5	0.239
YBL086C	A2A329	0.23
YBL086C	Q5T8I3	0.674
YBL086C	Q5T9C2	0.609
YBL087C	P62829	0.993
YBL088C	A4D265	0.474
YBL088C	P42345	0.629
YBL088C	Q13315	0.999
YBL088C	Q13535	0.598
YBL088C	Q13535-2	0.598
YBL089W	Q495M3	0.985
YBL089W	Q7Z2H8	0.993
YBL089W	Q9HBR0	0.959
YBL089W	Q9HBR0-2	0.959
YBL090W	A8MWS9	0.441
YBL090W	P82921	0.441
YBL091C	P50579	0.926
YBL091C	Q8NB11	0.929
YBL091C	Q96B43	0.599
YBL091C-A	A6NDZ0	0.874
YBL091C-A	O95292	0.857
YBL091C-A	Q9P0L0	0.834
YBL092W	A6NBZ9	0.6
YBL092W	C4AM90	0.223
YBL092W	P62910	0.992
YBL095W	Q5T1C6	0.793
YBL097W	Q15003	0.988
YBL097W	Q9H2G4	0.236
YBL098W	O15229	0.952
YBL098W	Q9BS61	0.893
YBL099W	A8K092	0.917
YBL099W	P25705	0.923
YBL100W-A	B4DJK4	0.418
YBL100W-A	B7Z6L0	0.525
YBL100W-A	B7ZKZ7	0.724
YBL100W-A	B7ZL00	0.724
YBL100W-A	O00267	0.418
YBL100W-A	O94854	0.616
YBL100W-A	O94979	0.724
YBL100W-A	O94979-4	0.724
YBL100W-A	O94979-6	0.646
YBL100W-A	O94979-7	0.737
YBL100W-A	P20073	0.498
YBL100W-A	P24928	0.308
YBL100W-A	Q7Z429	0.292
YBL100W-A	Q8NEZ4	0.575
YBL100W-A	Q8NEZ4-3	0.575
YBL100W-A	Q9HBB8	0.5
YBL100W-A	Q9Y6V0	0.507
YBL100W-A	Q9Y6V0-2	0.507
YBL101C	B0JZA6	0.426
YBL101C	Q8NEZ4	0.412
YBL101C	Q8NEZ4-3	0.418
YBL102W	O95562	0.707
YBL102W	Q587I9	0.674
YBL102W	Q5TIH2	0.335
YBL102W	Q8WV19	0.684
YBL103C	B4DLJ1	0.179
YBL103C	B5MDQ7	0.788
YBL103C	O14948	0.477
YBL103C	O14948-2	0.477
YBL103C	O75030	0.42
YBL103C	P19532	0.788
YBL103C	Q15853	0.241
YBL103C	Q15853-3	0.241
YBL103C	Q6YI47	0.263
YBL103C	Q9UH92	0.311
YBL103C	Q9UH92-3	0.21
YBL104C	Q9NXC5	1
YBL105C	B3KP61	0.286
YBL105C	B4DJN5	0.288
YBL105C	O00141	0.285
YBL105C	O00141-2	0.424
YBL105C	P05129	0.586
YBL105C	P05771	0.59
YBL105C	P17252	0.588
YBL105C	P17612	0.256
YBL105C	P22694	0.257
YBL105C	P22694-2	0.257
YBL105C	P24723	0.308
YBL105C	P31749	0.286
YBL105C	P31751	0.286
YBL105C	Q02156	0.367
YBL105C	Q9Y243	0.285
YBL107C	Q4VC31	0.735
YBL111C	B4DZQ7	0.573
YBL111C	P17844	0.562
YBL111C	Q59E92	0.562
YBL111C	Q7Z2V5	0.562
YBL111C	Q92841	0.573
YBL112C	Q9NXZ2	0.981
YBR001C	B3KRP3	0.537
YBR001C	O43280	0.749
YBR001C	O43280-2	0.749
YBR002C	Q86SQ9	0.997
YBR004C	B4DWP9	0.379
YBR004C	Q9NUD9	0.991
YBR006W	O94788	0.988
YBR006W	P00352	0.996
YBR006W	P05091	0.984
YBR006W	P30837	0.986
YBR006W	P47895	0.99
YBR009C	P62805	0.796
YBR009C	Q99525	0.748
YBR010W	B4DEB1	0.699
YBR010W	B4E380	1
YBR010W	P84243	1
YBR010W	Q6TXQ4	0.787
YBR011C	B4DR66	0.739
YBR011C	Q15181	0.983
YBR011C	Q4W5E9	0.78
YBR011C	Q5SQT6	0.61
YBR011C	Q9H2U2	0.979
YBR011C	Q9H2U2-3	0.979
YBR014C	O76003	0.803
YBR014C	P35754	0.507
YBR014C	Q86VQ6	0.709
YBR014C	Q9NS18-2	0.7
YBR017C	O00410	0.953
YBR017C	O14787	0.996
YBR017C	O60518	0.983
YBR017C	Q05D48	0.861
YBR017C	Q14974	0.965
YBR017C	Q92973	0.993
YBR018C	P07902	0.978
YBR019C	Q14376	0.486
YBR019C	Q96C23	0.451
YBR020W	P51570	0.731
YBR020W	Q01415	0.977
YBR020W	Q71UH7	0.528
YBR022W	A1Z1Q3	0.977
YBR022W	Q9BQ69	0.944
YBR022W	Q9Y530	0.994
YBR023C	O00219	0.465
YBR023C	Q92819	0.465
YBR023C	Q92839	0.468
YBR024W	O75880	0.897
YBR024W	P30048	0.738
YBR024W	P32119	0.598
YBR024W	Q06830	0.598
YBR025C	Q9NTK5	0.99
YBR028C	B3KP61	0.827
YBR028C	B4DJN5	0.823
YBR028C	O00141	0.846
YBR028C	O00141-2	0.846
YBR028C	P05771	0.935
YBR028C	P17252	0.943
YBR028C	P17612	0.811
YBR028C	P22694	0.811
YBR028C	P22694-2	0.851
YBR028C	P23443	0.787
YBR028C	P24723	0.823
YBR028C	P31749	0.792
YBR028C	P31751	0.827
YBR028C	P51812	0.857
YBR028C	Q02156	0.888
YBR028C	Q04759	0.848
YBR028C	Q15349	0.802
YBR028C	Q15418	0.838
YBR028C	Q5JUN8	0.848
YBR028C	Q7Z721	0.787
YBR028C	Q9UBS0	0.787
YBR028C	Q9Y243	0.84
YBR029C	B4E3K6	0.694
YBR029C	O95674	0.963
YBR029C	O95674-2	0.547
YBR029C	Q92903	0.947
YBR030W	A0PJU3	0.42
YBR030W	A8MTS1	0.514
YBR030W	Q86TU7	0.701
YBR030W	Q9NVD3	0.509
YBR031W	P36578	0.97
YBR033W	Q68DN1	0.446
YBR033W	Q6W4X9	0.452
YBR033W	Q8NEZ4	0.452
YBR033W	Q8NEZ4-3	0.452
YBR033W	Q9P2D1	0.45
YBR034C	B4DUC7	0.937
YBR034C	B4DWB1	0.888
YBR034C	O60678	0.937
YBR034C	P55345	0.966
YBR034C	Q86X55	0.971
YBR034C	Q8WUV3	0.937
YBR034C	Q96LA8	0.937
YBR034C	Q99873	0.986
YBR034C	Q9NR22	0.957
YBR035C	Q9NVS9	0.969
YBR036C	A4IF30	0.629
YBR036C	A4IF30-2	0.629
YBR036C	Q8IY50	0.571
YBR036C	Q8WV83	0.732
YBR037C	O75880	0.946
YBR037C	P30048	0.858
YBR037C	P32119	0.627
YBR037C	Q06830	0.61
YBR042C	A6H8Z7	0.955
YBR042C	B4DLE7	0.907
YBR042C	B4DUA6	0.811
YBR042C	Q6UWP7	0.955
YBR042C	Q9NRZ5	0.97
YBR042C	Q9NRZ7	0.97
YBR042C	Q9NRZ7-3	0.783
YBR042C	Q9NUQ2	0.945
YBR048W	P62280	0.968
YBR049C	P10242	0.211
YBR049C	P10243	0.233
YBR049C	P10244	0.19
YBR049C	Q495F9	0.233
YBR049C	Q5THS6	0.202
YBR049C	Q708E2	0.211
YBR049C	Q708E3	0.211
YBR049C	Q708E4	0.211
YBR049C	Q708E8	0.211
YBR053C	Q15493	0.964
YBR055C	B3KMC6	0.996
YBR055C	O15294	0.587
YBR055C	O94906	0.996
YBR057C	A5PL29	0.481
YBR057C	A6H8W8	0.579
YBR057C	A7E2A8	0.585
YBR057C	A8K5P4	0.481
YBR057C	B4DLH5	0.541
YBR057C	B4DP36	0.533
YBR057C	O75146	0.593
YBR057C	O95347	0.486
YBR057C	P42566	0.489
YBR057C	P42566-2	0.489
YBR057C	Q0PW96	0.571
YBR057C	Q13137	0.533
YBR057C	Q14152	0.574
YBR057C	Q14203	0.527
YBR057C	Q15811	0.577
YBR057C	Q20BK3	0.568
YBR057C	Q5QD01	0.585
YBR057C	Q6NXG8	0.568
YBR057C	Q8N960	0.544
YBR057C	Q8TDY2	0.596
YBR057C	Q92614	0.587
YBR057C	Q92614-3	0.587
YBR057C	Q96L93	0.585
YBR057C	Q9NZM3	0.519
YBR057C	Q9UBC2	0.481
YBR057C	Q9Y5S2	0.59
YBR058C	B4DKA8	0.544
YBR058C	B4DUC6	0.544
YBR058C	P40818	0.544
YBR058C	P45974	0.995
YBR058C	P45974-2	0.995
YBR058C	Q70EK9	0.542
YBR058C	Q92995	0.994
YBR058C	Q93009	0.684
YBR058C	Q9H9C5	0.421
YBR058C	Q9H9J4	0.506
YBR058C	Q9NVE5	0.585
YBR058C	Q9P275	0.421
YBR059C	Q96L34	0.5
YBR060C	B4DYU9	0.742
YBR060C	C0JYZ2	0.506
YBR060C	O94854	0.482
YBR060C	Q13416	0.868
YBR060C	Q8WZ42	0.506
YBR060C	Q8WZ42-4	0.506
YBR060C	Q8WZ42-5	0.498
YBR060C	Q9Y493	0.506
YBR061C	Q8IY81	0.997
YBR061C	Q9UET6	1
YBR062C	B2RBQ1	0.489
YBR062C	B4DDN5	0.878
YBR062C	B4DGK0	0.878
YBR062C	O43164	0.944
YBR062C	O43164-2	0.944
YBR062C	Q5JUT8	0.878
YBR062C	Q8NG27	0.878
YBR062C	Q9BV68	0.517
YBR062C	Q9Y4L5	0.544
YBR065C	B1ANR0	0.734
YBR065C	B4DQX0	0.519
YBR065C	P11940	0.734
YBR065C	P11940-2	0.734
YBR065C	Q13310	0.734
YBR065C	Q4VXU2	0.734
YBR065C	Q4VY17	0.734
YBR065C	Q9NW64	0.857
YBR065C	Q9NW64-2	0.857
YBR066C	A2VDJ6	0.986
YBR066C	A6NJN6	0.982
YBR066C	B3KRP4	0.986
YBR066C	B4DQZ9	0.995
YBR066C	B4DU55	0.986
YBR066C	P15622-2	0.986
YBR066C	P17025	0.977
YBR066C	P17036	0.986
YBR066C	P17040	0.982
YBR066C	P52742	0.986
YBR066C	Q15776	0.977
YBR066C	Q15937	0.986
YBR066C	Q6NX49	0.986
YBR066C	Q6P2D0	0.986
YBR066C	Q6ZMW2	0.995
YBR066C	Q7Z7L9	0.986
YBR066C	Q86TJ5	0.982
YBR066C	Q86XU0	0.977
YBR066C	Q8IZ26	0.986
YBR066C	Q8NA42	0.986
YBR066C	Q8NF99	0.991
YBR066C	Q8NHY6	0.982
YBR066C	Q8WV37	0.982
YBR066C	Q8WXB4	0.986
YBR066C	Q96NG8	0.995
YBR066C	Q96RE9	0.986
YBR066C	Q96SE7	0.982
YBR066C	Q9C0F3	0.986
YBR066C	Q9HBT7	0.986
YBR066C	Q9HBT8	0.995
YBR066C	Q9NQV7	0.995
YBR066C	Q9NS42	0.982
YBR066C	Q9P0L1	0.986
YBR066C	Q9UEG4	0.991
YBR066C	Q9UJW8	0.986
YBR066C	Q9UL59	0.977
YBR070C	Q96F25	0.84
YBR073W	B4DR07	0.999
YBR073W	O14647	0.962
YBR073W	O14647-2	0.962
YBR073W	O60264	0.757
YBR073W	Q12873	0.936
YBR073W	Q14839	0.936
YBR073W	Q14839-2	0.936
YBR073W	Q3L8U1	0.999
YBR073W	Q8TD26	0.986
YBR073W	Q8TDI0	0.91
YBR073W	Q9HCK8	0.996
YBR073W	Q9P2D1	0.969
YBR073W	Q9Y620	0.985
YBR074W	B3KSB1	0.285
YBR074W	Q7Z2K6	0.416
YBR079C	A6H8W8	0.39
YBR079C	O94804	0.391
YBR079C	Q0PW96	0.38
YBR079C	Q14152	0.836
YBR079C	Q15149	0.438
YBR079C	Q15811	0.38
YBR079C	Q20BK3	0.38
YBR079C	Q6ZNE1	0.951
YBR079C	Q7Z5T5	0.836
YBR079C	Q9NZM3	0.426
YBR080C	B4DGR3	0.951
YBR080C	P46459	0.951
YBR080C	P55072	0.97
YBR081C	A2AAU0	0.141
YBR081C	B1APD9	0.146
YBR081C	B4E3W3	0.174
YBR081C	O60885	0.149
YBR081C	O94864	0.245
YBR081C	P25440	0.141
YBR081C	Q05DQ4	0.208
YBR081C	Q15059	0.146
YBR081C	Q4G0X8	0.149
YBR081C	Q58F21	0.208
YBR081C	Q8WWQ0	0.26
YBR081C	Q9NWP3	0.26
YBR082C	P49459	0.98
YBR082C	P51668	0.986
YBR082C	P51965	0.986
YBR082C	P61088	1
YBR082C	P62837	0.986
YBR082C	P63146	0.98
YBR082C	Q8N924	0.986
YBR082C	Q969T4	0.986
YBR082C	Q96LR5	0.986
YBR083W	A4FUP2	0.486
YBR083W	B4DTJ6	0.263
YBR083W	B5MCM0	0.35
YBR083W	P28347	0.523
YBR083W	Q15561	0.512
YBR083W	Q15562	0.449
YBR083W	Q59EF3	0.335
YBR083W	Q6MZR9	0.263
YBR083W	Q7Z6U7	0.457
YBR083W	Q8NA25	0.449
YBR083W	Q8NEV5	0.512
YBR083W	Q99594	0.457
YBR084C-A	P84098	0.989
YBR084W	B2RD24	0.775
YBR084W	P11586	0.968
YBR084W	Q6UB35	0.986
YBR085W	B3KR64	0.948
YBR085W	B7Z2E2	0.948
YBR085W	O43772	0.98
YBR085W	O75746	0.948
YBR085W	O95258	0.938
YBR085W	P05141	0.945
YBR085W	P12235	0.945
YBR085W	P12236	0.961
YBR085W	P53007	0.99
YBR085W	P55916	0.987
YBR085W	Q5SVS4	0.938
YBR085W	Q6NUK1	0.974
YBR085W	Q9BV35	0.974
YBR085W	Q9H0C2	0.948
YBR085W	Q9UJS0	0.948
YBR086C	A1A5B4	0.607
YBR086C	B3KY93	0.653
YBR086C	B4DNK2	0.595
YBR086C	B4E1V1	0.601
YBR086C	B7Z3F5	0.679
YBR086C	C4N787	0.581
YBR086C	Q32M45	0.607
YBR086C	Q4KMQ2	0.601
YBR086C	Q5XXA6	0.662
YBR086C	Q6IWH7	0.675
YBR086C	Q75V66	0.658
YBR086C	Q8NCT7	0.632
YBR086C	Q9BYT9	0.679
YBR086C	Q9NQ90	0.581
YBR086C	Q9NW15	0.656
YBR088C	O60671	0.988
YBR088C	P12004	1
YBR088C	Q6WBX8	0.992
YBR088C	Q6WBX8-1	0.992
YBR088C	Q99638	0.992
YBR089C-A	B4DX26	0.747
YBR089C-A	O00570	0.747
YBR089C-A	O15370	0.737
YBR089C-A	O60248	0.737
YBR089C-A	O95416	0.747
YBR089C-A	P35716	0.768
YBR089C-A	P41225	0.768
YBR089C-A	P48431	0.758
YBR089C-A	P48436	0.737
YBR089C-A	P57073	0.737
YBR089C-A	Q06945	0.737
YBR089C-A	Q3KQV7	0.747
YBR089C-A	Q9H6I2	0.747
YBR089C-A	Q9UN79	0.747
YBR089C-A	Q9Y651	0.747
YBR091C	O60220	0.716
YBR091C	P62072	0.734
YBR091C	Q9Y5J6	0.761
YBR091C	Q9Y5J7	0.734
YBR091C	Q9Y5J9	0.725
YBR092C	B4E394	0.677
YBR092C	P11117	0.824
YBR092C	P15309	0.827
YBR092C	P15309-2	0.829
YBR092C	Q9UNW1	0.889
YBR093C	P11117	0.824
YBR093C	P15309	0.827
YBR093C	P15309-2	0.829
YBR093C	Q9UNW1	0.882
YBR094W	A6NNM8	0.526
YBR094W	A6NNM8-2	0.526
YBR094W	B4DX04	0.534
YBR094W	O95922	0.523
YBR094W	Q14679	0.546
YBR094W	Q3SXZ7	0.539
YBR094W	Q3SXZ7-2	0.477
YBR094W	Q6EMB2	0.608
YBR094W	Q6ZT98	0.525
YBR094W	Q6ZT98-3	0.525
YBR094W	Q8N841	0.523
YBR094W	Q9BWV7	0.542
YBR097W	B3KP61	0.236
YBR097W	B4DJN5	0.247
YBR097W	O00141	0.244
YBR097W	O00141-2	0.244
YBR097W	O75582	0.376
YBR097W	O75676	0.378
YBR097W	O75676-2	0.378
YBR097W	P23443	0.26
YBR097W	P24723	0.247
YBR097W	P31749	0.237
YBR097W	P31751	0.236
YBR097W	P51812	0.339
YBR097W	Q15349	0.354
YBR097W	Q15418	0.339
YBR097W	Q7Z721	0.261
YBR097W	Q99570	1
YBR097W	Q9UBS0	0.263
YBR097W	Q9Y243	0.235
YBR097W	Q9Y5S2	0.393
YBR098W	A4GXA9	0.495
YBR098W	A4GXA9-2	0.243
YBR098W	B7Z4R8	0.601
YBR098W	Q8IZC6	0.472
YBR098W	Q92954	0.601
YBR098W	Q92954-6	0.601
YBR098W	Q96AY2	0.758
YBR098W	Q9Y493	0.614
YBR101C	A9QM74	0.979
YBR101C	B3KWR2	0.979
YBR101C	O00505	0.99
YBR101C	O00629	0.979
YBR101C	O15131	0.979
YBR101C	O60684	0.979
YBR101C	P52292	0.986
YBR101C	P52294	0.979
YBR102C	A4FVC4	0.375
YBR102C	P35658	0.448
YBR102C	P35658-5	0.448
YBR102C	Q5JSP0	0.559
YBR102C	Q6ZV73	0.375
YBR102C	Q8IYI6	0.766
YBR102C	Q96MW5	0.409
YBR102C	Q9NXY1	0.578
YBR102C	Q9UID3	0.259
YBR104W	Q6KCM7	0.954
YBR104W	Q6KCM7-3	0.954
YBR104W	Q6KCM7-5	0.954
YBR104W	Q6KCM7-6	0.954
YBR104W	Q6NUK1	0.954
YBR104W	Q8N5S1	0.988
YBR104W	Q9BV35	0.954
YBR104W	Q9H0C2	0.939
YBR104W	Q9UJS0	0.894
YBR105C	B4DET1	0.304
YBR105C	B4DJK4	0.45
YBR105C	B9EGE2	0.331
YBR105C	O00267	0.45
YBR105C	O94854	0.329
YBR105C	O94854-2	0.315
YBR105C	P24928	0.309
YBR105C	Q8IVV7	0.704
YBR105C	Q9UQ16	0.243
YBR108W	B0JZA6	0.447
YBR108W	B4DYH4	0.457
YBR108W	O94854	0.405
YBR108W	Q14676	0.457
YBR108W	Q14676-2	0.457
YBR108W	Q14676-3	0.457
YBR108W	Q6W4X9	0.453
YBR108W	Q6ZRS2	0.447
YBR108W	Q6ZRS2-2	0.454
YBR108W	Q8IZC6	0.365
YBR108W	Q8NEZ4	0.452
YBR108W	Q8NEZ4-3	0.452
YBR108W	Q92954	0.455
YBR108W	Q92954-6	0.455
YBR108W	Q9Y493	0.455
YBR108W	Q9Y6V0	0.485
YBR108W	Q9Y6V0-2	0.485
YBR109C	P27482	0.993
YBR109C	P57796	0.98
YBR109C	P62158	0.993
YBR109C	Q8N6H5	0.98
YBR109C	Q9NZT1	1
YBR111C	A6NCQ0	0.766
YBR111C	Q9UKK9	0.905
YBR111W-A	Q9NPA8	0.917
YBR112C	O15294	0.457
YBR114W	P46100	0.794
YBR114W	Q6I7N8	0.816
YBR114W	Q9H4L7	0.78
YBR114W	Q9NRZ9	0.816
YBR114W	Q9NRZ9-3	0.816
YBR118W	P68104	0.965
YBR118W	Q05639	0.965
YBR118W	Q53G89	0.902
YBR118W	Q6IQ15	0.965
YBR119W	B1ANR0	0.997
YBR119W	O60506	0.913
YBR119W	P11940	0.997
YBR119W	P11940-2	0.997
YBR119W	Q05CK9	0.913
YBR119W	Q13310	0.997
YBR119W	Q4VXU2	0.997
YBR119W	Q59GL1	0.913
YBR121C	P41250	0.999
YBR123C	B7Z1V3	0.356
YBR123C	Q59GC7	0.28
YBR123C	Q5T7T9	0.168
YBR123C	Q5T7U0	0.356
YBR123C	Q5T7U1	0.712
YBR123C	Q5T7U4	0.447
YBR123C	Q9H2G4	0.28
YBR123C	Q9NXK9	0.199
YBR123C	Q9Y5Q8	0.712
YBR125C	O75688	0.99
YBR125C	O75688-2	0.99
YBR125C	P35813	0.977
YBR125C	P35813-2	0.977
YBR127C	P06576	0.878
YBR129C	B3KQL5	0.28
YBR129C	B4DMU2	0.841
YBR129C	B4E0P0	0.405
YBR129C	B7Z2Q0	0.939
YBR129C	Q59FQ3	0.409
YBR129C	Q8IVE3	0.396
YBR129C	Q8N4X5	0.939
YBR129C	Q8N4X5-4	0.942
YBR129C	Q8N556	0.841
YBR129C	Q9HB19	0.787
YBR129C	Q9HB21	0.768
YBR129C	Q9HD67	0.802
YBR129C	Q9Y2H5	0.659
YBR129C	Q9Y4F1	0.774
YBR129C	Q9Y4F1-2	0.774
YBR130C	A5PL29	0.433
YBR130C	A7E2A8	0.471
YBR130C	A8K5P4	0.433
YBR130C	B4DLH5	0.48
YBR130C	B4DP36	0.431
YBR130C	P35579	0.527
YBR130C	P35749	0.527
YBR130C	P42566	0.612
YBR130C	Q13137	0.431
YBR130C	Q14203	0.494
YBR130C	Q14203-2	0.494
YBR130C	Q16204	0.424
YBR130C	Q5QD01	0.494
YBR130C	Q8N960	0.492
YBR130C	Q92614	0.494
YBR130C	Q92614-3	0.492
YBR130C	Q9UBC2	0.433
YBR130C	Q9ULD2	0.642
YBR130C	Q9ULD2-2	0.642
YBR131W	B4DJD2	0.151
YBR131W	O95766	0.314
YBR133C	A8MTP3	0.508
YBR133C	B4DUC7	0.518
YBR133C	B4DV00	0.689
YBR133C	B4DWB1	0.515
YBR133C	B4DY30	0.815
YBR133C	O14744	0.815
YBR133C	O60678	0.518
YBR133C	Q86X55	0.617
YBR133C	Q8WUV3	0.518
YBR133C	Q99873	0.406
YBR133C	Q9NR22	0.406
YBR135W	P33552	0.587
YBR135W	P61024	0.587
YBR135W	Q9BZU3	0.46
YBR136W	B4E2H2	0.664
YBR136W	P42345	0.847
YBR136W	Q13315	0.932
YBR136W	Q13535	0.902
YBR136W	Q13535-2	0.944
YBR139W	Q9H3G5	0.894
YBR140C	A8MSJ7	0.163
YBR140C	B4DTX4	0.119
YBR140C	P20936	0.119
YBR140C	P20936-2	0.119
YBR140C	P21359	0.623
YBR140C	Q13576	0.122
YBR140C	Q13576-2	0.122
YBR140C	Q14644	0.185
YBR140C	Q15283	0.153
YBR140C	Q59FX3	0.323
YBR140C	Q5VWQ8	0.128
YBR140C	Q96PV0	0.127
YBR140C	Q9UJF2	0.111
YBR141C	B4DST1	0.715
YBR141C	Q1RMZ1	0.795
YBR142W	P17844	0.696
YBR142W	Q92841	0.702
YBR143C	P62495	0.95
YBR143C	Q9BRX2	0.931
YBR146W	P82933	0.921
YBR146W	Q86WV4	0.921
YBR147W	B4DJQ1	0.956
YBR147W	O60931	0.956
YBR147W	Q8IZ01	0.956
YBR147W	Q8N2U9	0.959
YBR149W	O60218	0.922
YBR149W	P14550	0.91
YBR149W	P15121	0.924
YBR149W	P17516	0.916
YBR149W	P42330	0.924
YBR149W	P51857	0.936
YBR149W	Q04828	0.91
YBR149W	Q96JD6	0.887
YBR152W	Q15811	0.66
YBR152W	Q9UIF8	0.615
YBR152W	Q9UIF8-2	0.615
YBR152W	Q9UIF8-3	0.615
YBR154C	P19388	0.986
YBR155W	O15294	0.514
YBR155W	O95801	0.904
YBR155W	Q5TA95	0.904
YBR156C	A6ND38	0.951
YBR156C	B4DYH4	0.93
YBR156C	B7Z4R8	0.938
YBR156C	P15941	0.943
YBR156C	Q14676	0.92
YBR156C	Q14676-2	0.92
YBR156C	Q685J3	0.968
YBR156C	Q6W4X9	0.933
YBR156C	Q92954	0.95
YBR156C	Q92954-6	0.95
YBR156C	Q9UKN1	0.963
YBR156C	Q9Y493	0.683
YBR160W	P06493	0.983
YBR160W	P24941	0.983
YBR160W	Q00526	0.977
YBR160W	Q00535	0.983
YBR160W	Q14004	0.99
YBR160W	Q14004-2	0.99
YBR160W	Q9NYV4	0.99
YBR161W	Q9NPC4	0.721
YBR163W	Q9H790	0.928
YBR164C	P18085	0.989
YBR164C	P51153	0.913
YBR164C	P61019	0.913
YBR164C	P61204	0.995
YBR164C	P62820	0.945
YBR164C	P84077	0.995
YBR164C	Q8WUD1	0.918
YBR164C	Q92930	0.934
YBR164C	Q9H0U4	0.913
YBR167C	O75817	0.929
YBR168W	O75923	0.402
YBR168W	O75923-13	0.402
YBR168W	O75923-2	0.402
YBR168W	O75923-8	0.402
YBR168W	Q7Z6L1	0.295
YBR168W	Q9NZM1	0.303
YBR168W	Q9NZM1-3	0.303
YBR169C	B3KTV0	0.929
YBR169C	P08107	0.926
YBR169C	P11021	0.952
YBR169C	P11142	0.929
YBR169C	P17066	0.951
YBR169C	P34931	0.944
YBR169C	P54652	0.928
YBR170C	B4DG89	0.71
YBR170C	B4DK16	0.31
YBR170C	Q53GM6	0.312
YBR170C	Q6P2Q9	0.312
YBR170C	Q8TAT6	1
YBR170C	Q8TAT6-2	0.997
YBR172C	B0JZA6	0.511
YBR172C	B1A8Z5	0.449
YBR172C	B9EGQ8	0.449
YBR172C	P51532	0.449
YBR172C	P53992	0.414
YBR172C	Q8IZD2	0.511
YBR172C	Q8IZD2-2	0.511
YBR172C	Q8IZD2-7	0.511
YBR172C	Q9C0J8	0.501
YBR172C	Q9HBD4	0.449
YBR172C	Q9P2D1	0.497
YBR172C	Q9P2R6	0.496
YBR172C	Q9Y6V0	0.505
YBR172C	Q9Y6V0-2	0.505
YBR173C	Q9Y244	0.912
YBR177C	B3KUA0	0.674
YBR177C	P34913	0.674
YBR177C	Q8WU67	0.996
YBR179C	B3KMR3	0.294
YBR179C	B7Z3H8	0.469
YBR179C	O95140	0.696
YBR179C	O95140-2	0.322
YBR179C	Q4AEJ4	0.677
YBR179C	Q8IWA4	0.677
YBR181C	A2A3R7	0.22
YBR181C	P62753	0.919
YBR181C	Q9BZU1	0.309
YBR182C	Q02078	0.863
YBR182C	Q06413	0.872
YBR182C	Q14814	0.808
YBR182C	Q14814-3	0.796
YBR183W	B7Z1R2	0.734
YBR183W	B7Z2Q2	0.861
YBR183W	Q5QJU3	0.867
YBR183W	Q5QJU3-2	0.731
YBR183W	Q5QJU3-3	0.449
YBR183W	Q8TDN7	0.883
YBR183W	Q9NUN7	0.861
YBR185C	Q9BRJ2	0.784
YBR186W	B4DMC4	0.956
YBR186W	O15381	0.956
YBR186W	O15381-3	0.956
YBR186W	P55072	0.975
YBR186W	Q0IIN5	0.867
YBR186W	Q8NB90	0.98
YBR187W	B4DHW1	0.796
YBR187W	Q9HC07	0.796
YBR189W	P46781	0.862
YBR191W	A4D227	0.888
YBR191W	A8MXX8	0.994
YBR191W	P46778	0.994
YBR192W	O43772	0.883
YBR192W	O95258	0.92
YBR192W	P55851	0.87
YBR192W	Q8TBP6	0.87
YBR192W	Q96CQ1	0.867
YBR192W	Q9BSK2	0.875
YBR192W	Q9H2D1	0.812
YBR193C	Q96G25	0.668
YBR196C	B4DE36	0.982
YBR196C	B4DG39	0.986
YBR196C	B4DVJ0	0.982
YBR196C	P06744	0.982
YBR198C	Q15542	0.922
YBR200W	A6H8W8	0.632
YBR200W	B3KPQ7	0.526
YBR200W	B3KPU4	0.432
YBR200W	B4E264	0.488
YBR200W	B7Z1G5	0.581
YBR200W	B7Z997	0.539
YBR200W	O43639	0.557
YBR200W	O94875	0.526
YBR200W	O94875-2	0.539
YBR200W	O94875-4	0.539
YBR200W	O94875-5	0.439
YBR200W	P06241	0.403
YBR200W	P06241-3	0.356
YBR200W	P07947	0.436
YBR200W	P07948	0.448
YBR200W	P07948-2	0.416
YBR200W	P08631	0.372
YBR200W	P12931	0.436
YBR200W	P16333	0.568
YBR200W	Q0PW96	0.534
YBR200W	Q15080	0.477
YBR200W	Q15811	0.515
YBR200W	Q5T923	0.55
YBR200W	Q5T927	0.437
YBR200W	Q5T928	0.55
YBR200W	Q5T930	0.437
YBR200W	Q6NUK7	0.501
YBR200W	Q7Z6J0	0.492
YBR200W	Q7Z6J0-3	0.492
YBR200W	Q8TEJ3	0.363
YBR200W	Q9NZM3	0.632
YBR201W	Q8TEB9	0.863
YBR201W	Q96Q80	0.986
YBR201W	Q96Q80-3	0.962
YBR201W	Q9BUN8	0.986
YBR201W	Q9GZP9	0.986
YBR202W	B3KXZ4	0.885
YBR202W	P33991	0.86
YBR202W	P33992	0.856
YBR202W	P33993	0.937
YBR202W	P49736	0.885
YBR204C	B3KUA0	0.848
YBR204C	P34913	0.848
YBR204C	Q8IUS5	0.885
YBR208C	P05165	0.365
YBR208C	Q96RQ3	0.334
YBR210W	A8K1Q8	0.577
YBR210W	O95406	0.937
YBR210W	Q6PI25	0.937
YBR210W	Q8TBE1	0.937
YBR210W	Q9P003	0.923
YBR212W	B1ANR0	0.741
YBR212W	P11940	0.741
YBR212W	P11940-2	0.615
YBR212W	Q13310	0.741
YBR212W	Q4VXU2	0.594
YBR212W	Q59G98	0.783
YBR214W	B4DT70	0.562
YBR214W	P54619	0.619
YBR214W	Q9UGI9	0.609
YBR214W	Q9UGJ0	0.571
YBR214W	Q9UGJ0-2	0.571
YBR215W	B7Z4R8	0.656
YBR215W	C0JYZ2	0.659
YBR215W	O94854	0.654
YBR215W	P12036	0.659
YBR215W	P12036-2	0.656
YBR215W	Q8WZ42	0.659
YBR215W	Q8WZ42-4	0.659
YBR215W	Q8WZ42-5	0.613
YBR215W	Q92954	0.658
YBR215W	Q92954-6	0.658
YBR215W	Q9Y493	0.659
YBR217W	B4E0Y7	0.409
YBR217W	O94817	0.71
YBR217W	O95166	0.575
YBR217W	P60520	0.527
YBR217W	Q9BXW4	0.538
YBR217W	Q9H0R8	0.511
YBR218C	P11498	0.986
YBR219C	O00400	0.803
YBR220C	O00400	0.95
YBR221C	P11177	0.893
YBR223C	B3KN41	0.206
YBR223C	Q32Q25	0.904
YBR223C	Q86TV8	0.695
YBR223C	Q9BRS7	0.382
YBR223C	Q9NUW8	0.982
YBR225W	Q5HYK3	0.16
YBR227C	O76031	0.944
YBR228W	Q9BQ83	0.977
YBR228W	Q9H5H2	0.938
YBR229C	B4DZ53	0.818
YBR229C	O43451	0.808
YBR229C	P10253	0.806
YBR229C	P14410	0.811
YBR229C	Q14697	0.996
YBR229C	Q14697-3	0.896
YBR229C	Q8TET4	0.985
YBR231C	Q9UEE9	0.614
YBR231C	Q9UEE9-2	0.33
YBR233W	B4DRD7	0.751
YBR233W	B4DWL1	0.906
YBR233W	B4DXP5	0.806
YBR233W	B4E0X8	0.906
YBR233W	P57721	0.806
YBR233W	P57721-3	0.806
YBR233W	P57721-5	0.806
YBR233W	P57723	0.831
YBR233W	P61978	0.913
YBR233W	Q15365	0.809
YBR233W	Q15366	0.806
YBR233W	Q32Q82	0.806
YBR233W	Q5MJP6	0.806
YBR233W	Q7Z4Y9	0.831
YBR233W	Q92945	0.908
YBR233W	Q96AE4	0.906
YBR233W	Q96I24	0.906
YBR233W	Q9Y6M1	0.927
YBR233W	Q9Y6M1-4	0.927
YBR233W	Q9Y6M1-5	0.896
YBR235W	B7Z1X6	0.756
YBR235W	P55011	0.782
YBR235W	P55017	0.785
YBR235W	Q13621	0.785
YBR235W	Q3ZCQ6	0.699
YBR235W	Q9BXP2	0.681
YBR235W	Q9H2X9	0.971
YBR235W	Q9H7Q7	0.548
YBR235W	Q9UHW9	0.846
YBR235W	Q9UP95	0.846
YBR235W	Q9Y666	0.846
YBR236C	O43148	0.878
YBR236C	Q5HYK3	0.654
YBR237W	P17844	0.596
YBR237W	Q7L014	0.991
YBR237W	Q86XP3	0.664
YBR237W	Q92841	0.611
YBR242W	Q7Z4H3	0.807
YBR243C	Q9H3H5	0.935
YBR245C	O14646	0.966
YBR245C	O14647	0.947
YBR245C	O14647-2	0.947
YBR245C	O60264	0.904
YBR245C	P28370	0.895
YBR245C	Q14839	0.836
YBR245C	Q14839-2	0.836
YBR245C	Q86UA8	0.883
YBR245C	Q8TDI0	0.707
YBR245C	Q9HCK8	0.878
YBR245C	Q9P2D1	0.939
YBR247C	Q13895	0.973
YBR247C	Q5T8J2	0.636
YBR250W	Q8NCT1	0.759
YBR250W	Q8TBH0	0.769
YBR250W	Q8TBH0-2	0.757
YBR250W	Q96B67	0.763
YBR250W	Q9H3M7	0.761
YBR251W	A6NI39	0.638
YBR251W	P15880	0.629
YBR251W	Q8J014	0.586
YBR252W	P33316	0.939
YBR252W	P33316-2	0.939
YBR254C	B4DME1	0.971
YBR254C	O14582	0.983
YBR254C	Q9UL33	0.96
YBR254C	Q9Y296	0.971
YBR257W	B4E1D6	0.556
YBR257W	O95707	0.559
YBR259W	B4DKT2	0.513
YBR259W	Q13616	0.568
YBR259W	Q13618	0.581
YBR259W	Q13619	0.632
YBR259W	Q13620	0.596
YBR259W	Q75MQ1	0.568
YBR260C	A1A4S6	0.904
YBR260C	A6NI28	0.898
YBR260C	B3KVA9	0.793
YBR260C	B4E3K8	0.992
YBR260C	B7ZLZ0	0.997
YBR260C	O43295	0.938
YBR260C	O43295-2	0.938
YBR260C	O75044	0.952
YBR260C	P98171	0.959
YBR260C	Q52LW3	0.986
YBR260C	Q6ZUM4	0.341
YBR260C	Q6ZUM4-2	0.341
YBR260C	Q6ZUM4-3	0.341
YBR260C	Q7Z6B7	0.953
YBR260C	Q86UY3	0.959
YBR260C	Q92619	0.992
YBR260C	Q9P107	0.997
YBR260C	Q9UNA1	0.953
YBR261C	Q5VVY1	0.974
YBR261C	Q9BV86	0.983
YBR263W	P34896	0.976
YBR263W	P34897	0.996
YBR264C	B4DMK0	0.824
YBR264C	B4DMN1	0.99
YBR264C	P20339	0.98
YBR264C	P51148	0.98
YBR264C	P61019	0.95
YBR264C	P61020	0.98
YBR264C	P61106	0.99
YBR264C	P62491	0.99
YBR264C	P62820	0.99
YBR264C	Q15286	0.995
YBR264C	Q15907	0.99
YBR264C	Q8WUD1	0.985
YBR264C	Q92928	0.995
YBR264C	Q9H0U4	0.995
YBR267W	Q8TCK8	0.394
YBR267W	Q8WWA6	0.333
YBR267W	Q969S3	0.593
YBR267W	Q9H8Y5	0.13
YBR267W	Q9NRM2	0.397
YBR268W	Q6P161	0.657
YBR269C	Q5VUM1	0.71
YBR270C	B1AHC3	0.196
YBR270C	B1AHC4	0.453
YBR270C	B1AHF4	0.246
YBR270C	B1AHF6	0.453
YBR270C	B1AHG2	0.334
YBR270C	B1AHG3	0.453
YBR270C	B1AHG5	0.453
YBR270C	P85299	0.453
YBR270C	Q68DN1	0.591
YBR270C	Q6MZQ0	0.448
YBR270C	Q6MZQ0-3	0.171
YBR270C	Q96AY4	0.501
YBR271W	A6ND20	0.8
YBR271W	A6NDL7	0.601
YBR271W	A6NIG7	0.671
YBR271W	A6NK25	0.718
YBR271W	B4DJ87	0.489
YBR271W	B4DWB1	0.838
YBR271W	O60678	0.838
YBR271W	P0C5J1	0.8
YBR271W	Q5VZV1	0.549
YBR271W	Q8N7N1	0.8
YBR271W	Q8WUV3	0.683
YBR271W	Q8WXB1	0.558
YBR271W	Q96AZ1	0.53
YBR271W	Q99873	0.489
YBR271W	Q9H867	0.566
YBR271W	Q9NR22	0.489
YBR273C	B3KT28	0.61
YBR273C	B4E126	0.656
YBR273C	O94888	0.663
YBR273C	Q92575	0.688
YBR273C	Q96CS3	0.61
YBR273C	Q9UNN5	0.67
YBR273C	Q9UNN5-2	0.67
YBR274W	A4D2K3	0.901
YBR274W	A4D2K5	0.901
YBR274W	Q13554-6	0.901
YBR274W	Q13555	0.901
YBR274W	Q13555-7	0.901
YBR274W	Q13557	0.901
YBR274W	Q5SWX4	0.901
YBR274W	Q7KZI7	0.784
YBR274W	Q96L34	0.896
YBR274W	Q9UQM7	0.903
YBR276C	B4DU40	0.212
YBR276C	O95147	0.178
YBR276C	P28562	0.212
YBR276C	Q13115	0.207
YBR276C	Q16690	0.211
YBR276C	Q16828	0.188
YBR276C	Q16829	0.185
YBR276C	Q59EI8	0.211
YBR276C	Q68J44	0.31
YBR276C	Q76I76	0.415
YBR276C	Q76I76-4	0.389
YBR276C	Q8N4A4	0.183
YBR276C	Q8TE77	0.477
YBR276C	Q8TE77-2	0.468
YBR276C	Q8TE77-3	0.388
YBR276C	Q8WYL5	0.415
YBR276C	Q8WYL5-5	0.415
YBR276C	Q99956	0.183
YBR278W	Q13952	0.532
YBR278W	Q14919	0.483
YBR278W	Q59GY4	0.532
YBR278W	Q5T6K5	0.532
YBR278W	Q5T6K6	0.532
YBR278W	Q5T6K9	0.532
YBR279W	B4DGJ5	0.517
YBR279W	Q8N7H5	0.787
YBR279W	Q8N7H5-2	0.789
YBR280C	O95714	0.647
YBR280C	Q15034	0.642
YBR280C	Q15751	0.675
YBR280C	Q3KN84	0.612
YBR280C	Q53EZ8	0.612
YBR280C	Q5GLZ8	0.617
YBR280C	Q5GLZ8-3	0.617
YBR280C	Q92834	0.612
YBR280C	Q92834-5	0.612
YBR281C	Q96KP4	0.426
YBR282W	Q8IXM3	0.781
YBR283C	P61619	0.973
YBR283C	Q9H9S3	0.976
YBR284W	B7Z282	0.762
YBR284W	P23109	0.888
YBR284W	Q01432	0.864
YBR284W	Q01433	0.877
YBR284W	Q6PH79	0.281
YBR286W	Q9UQQ1-3	0.873
YBR286W	Q9Y3Q0	0.89
YBR287W	Q7Z3F1	0.939
YBR288C	B4DDG7	0.828
YBR288C	B4DFM1	0.863
YBR288C	B4DN99	0.994
YBR288C	O00189	1
YBR288C	P53677	0.998
YBR288C	Q96CW1	0.998
YBR288C	Q9BXS5	0.994
YBR288C	Q9Y2T2	0.998
YBR288C	Q9Y6Q5	0.994
YBR289W	B4DRT1	0.122
YBR289W	B5MCL5	0.358
YBR289W	O94854	0.228
YBR289W	O94854-2	0.193
YBR289W	P19835	0.225
YBR289W	P19835-2	0.222
YBR289W	Q12824	0.358
YBR289W	Q14676-3	0.229
YBR289W	Q9H836	0.358
YBR289W	Q9Y6V0	0.227
YBR289W	Q9Y6V0-2	0.227
YBR290W	A6NF21	0.757
YBR290W	B4DGY6	0.757
YBR290W	B4DLX2	0.757
YBR290W	Q9BT67	0.741
YBR290W	Q9BT67-2	0.184
YBR290W	Q9NV92	0.779
YBR291C	B3KR64	0.96
YBR291C	B7Z2E2	0.96
YBR291C	O43772	0.997
YBR291C	O75746	0.96
YBR291C	P55916	0.987
YBR291C	Q6KCM7	0.963
YBR291C	Q6KCM7-3	0.963
YBR291C	Q6KCM7-5	0.963
YBR291C	Q6NUK1	0.993
YBR291C	Q8N8R3	0.923
YBR291C	Q9BV35	0.993
YBR291C	Q9UJS0	0.96
YBR294W	B1AVM8	0.916
YBR294W	B4DMZ1	0.888
YBR294W	O43511	0.898
YBR294W	P40879	0.925
YBR294W	P50443	0.93
YBR294W	P58743	0.928
YBR294W	Q5Y190	0.945
YBR294W	Q7LBE3	0.916
YBR294W	Q7Z7F3	0.928
YBR294W	Q96RN1	0.92
YBR294W	Q9BXS9	0.888
YBR296C	B4DJ71	0.253
YBR296C	Q08357	0.657
YBR296C	Q8WUM9	0.585
YCL001W	O15258	0.979
YCL001W	Q5T091	0.644
YCL001W	Q5T093	0.303
YCL001W-A	Q9BRX2	0.987
YCL001W-B	Q9BRX2	0.94
YCL002C	B4DJQ1	0.988
YCL002C	B4DML6	0.892
YCL002C	O60931	0.988
YCL002C	Q8IZ01	0.988
YCL004W	Q32NB8	0.923
YCL005W-A	O15342	0.849
YCL005W-A	Q8NHE4	0.89
YCL005W-A	Q8NHE4-2	0.63
YCL008C	B2RB69	0.382
YCL008C	P35579	0.47
YCL008C	Q8IX04	0.382
YCL008C	Q8IX04-3	0.382
YCL008C	Q8IX04-5	0.382
YCL008C	Q99816	0.977
YCL008C	Q99816-2	0.639
[truncated: 22,492 more rows]
