# Supplementary material for: Utilizing yeast chemogenomic profiles for the prediction of pharmacogenomic associations in humans
Source: Sci Rep. 2016 Mar 30;6:23703. doi: 10.1038/srep23703 (PMC4812343; doi:10.1038/srep23703)
Supplement: Supplementary Dataset 4 [file srep23703-s4.xlsx]

## Sheet: dataset 4
Supplementary Table S4: ATC-based drug similarity
Drug name	Drug name	Similarity score
desflurane	acetophenazine	0.25
desflurane	phenelzine	0.25
desflurane	cocaine	0.75
desflurane	trazodone	0.25
desflurane	perphenazine	0.25
desflurane	gamma hydroxybutyric acid	1
desflurane	trifluoperazine	0.25
desflurane	fluvoxamine	0.25
desflurane	pergolide	0.25
desflurane	phenytoin	0.25
desflurane	calcium	0.25
desflurane	amisulpride	0.25
desflurane	heptabarbital	0.25
desflurane	rizatriptan	0.25
desflurane	disulfiram	0.25
desflurane	dextropropoxyphene	0.25
desflurane	pentazocine	0.25
desflurane	methoxyflurane	0.25
desflurane	vigabatrin	0.25
desflurane	ketobemidone	0.25
desflurane	aripiprazole	0.25
desflurane	rotigotine	0.25
desflurane	tacrine	0.25
desflurane	remifentanil	1
desflurane	propericiazine	0.25
desflurane	phenobarbital	0.25
desflurane	lacosamide	0.25
desflurane	atomoxetine	0.25
desflurane	cinolazepam	0.25
desflurane	ropivacaine	0.75
desflurane	iloperidone	0.25
desflurane	l-tryptophan	0.25
desflurane	rivastigmine	0.25
desflurane	cinnarizine	0.25
desflurane	aminophenazone	0.25
desflurane	phenol	0.75
desflurane	etomidate	1
desflurane	amobarbital	0.25
desflurane	agomelatine	0.25
desflurane	sertraline	0.25
desflurane	tramadol	0.25
desflurane	amitriptyline	0.25
desflurane	bupropion	0.25
desflurane	amineptine	0.25
desflurane	methohexital	1
desflurane	lamotrigine	0.25
desflurane	progabide	0.25
desflurane	zimelidine	0.25
desflurane	paramethadione	0.25
desflurane	felbamate	0.25
desflurane	ethchlorvynol	0.25
desflurane	paroxetine	0.25
desflurane	pilocarpine	0.25
desflurane	entacapone	0.25
desflurane	isoflurane	1
desflurane	flunitrazepam	0.25
desflurane	flunarizine	0.25
desflurane	triazolam	0.25
desflurane	eletriptan	0.25
desflurane	hexobarbital	1
desflurane	naltrexone	0.25
desflurane	ergotamine	0.25
desflurane	galantamine	0.25
desflurane	cabergoline	0.25
desflurane	pyridostigmine	0.25
desflurane	thiothixene	0.25
desflurane	ziprasidone	0.25
desflurane	cloxazolam	0.25
desflurane	methylphenobarbital	0.25
desflurane	pentobarbital	0.25
desflurane	flurazepam	0.25
desflurane	dihydroergotamine	0.25
desflurane	phenacemide	0.25
desflurane	metharbital	0.25
desflurane	dyclonine	0.75
desflurane	iron	0.25
desflurane	methylphenidate	0.25
desflurane	remoxipride	0.25
desflurane	imipramine	0.25
desflurane	quazepam	0.25
desflurane	camazepam	0.25
desflurane	carbamazepine	0.25
desflurane	buprenorphine	0.25
desflurane	rufinamide	0.25
desflurane	lithium	0.25
desflurane	zaleplon	0.25
desflurane	betahistine	0.25
desflurane	thiopental	1
desflurane	procaine	0.75
desflurane	talbutal	0.25
desflurane	desipramine	0.25
desflurane	varenicline	0.25
desflurane	tranylcypromine	0.25
desflurane	tofisopam	0.25
desflurane	moclobemide	0.25
desflurane	metixene	0.25
desflurane	aprobarbital	0.25
desflurane	rasagiline	0.25
desflurane	midazolam	0.25
desflurane	ketazolam	0.25
desflurane	morphine	0.25
desflurane	lorazepam	0.25
desflurane	orphenadrine	0.25
desflurane	bromocriptine	0.25
desflurane	buspirone	0.25
desflurane	oxcarbazepine	0.25
desflurane	antipyrine	0.25
desflurane	dexmethylphenidate	0.25
desflurane	salicylic acid	0.25
desflurane	pethidine	0.25
desflurane	estazolam	0.25
desflurane	mirtazapine	0.25
desflurane	iproniazid	0.25
desflurane	prazepam	0.25
desflurane	chlorhexadol	0.25
desflurane	tapentadol	0.25
desflurane	hydromorphone	0.25
desflurane	memantine	0.25
desflurane	tetrabenazine	0.25
desflurane	molindone	0.25
desflurane	paliperidone	0.25
desflurane	nalbuphine	0.25
desflurane	promazine	0.25
desflurane	prilocaine	0.75
desflurane	nefazodone	0.25
desflurane	propofol	1
desflurane	selegiline	0.25
desflurane	alprazolam	0.25
desflurane	zopiclone	0.25
desflurane	tiagabine	0.25
desflurane	phensuximide	0.25
desflurane	clomipramine	0.25
desflurane	trimethadione	0.25
desflurane	dexmedetomidine	0.25
desflurane	almotriptan	0.25
desflurane	trihexyphenidyl	0.25
desflurane	duloxetine	0.25
desflurane	lurasidone	0.25
desflurane	nitrazepam	0.25
desflurane	protriptyline	0.25
desflurane	zuclopenthixol	0.25
desflurane	secobarbital	0.25
desflurane	clonidine	0.25
desflurane	quetiapine	0.25
desflurane	choline	0.25
desflurane	halothane	1
desflurane	risperidone	0.25
desflurane	clonazepam	0.25
desflurane	diflunisal	0.25
desflurane	acetylsalicylic acid	0.25
desflurane	acetylcarnitine	0.25
desflurane	pimozide	0.25
desflurane	lofexidine	0.25
desflurane	biperiden	0.25
desflurane	riluzole	0.25
desflurane	methyprylon	0.25
desflurane	minaprine	0.25
desflurane	mianserin	0.25
desflurane	asenapine	0.25
desflurane	meprobamate	0.25
desflurane	amantadine	0.25
desflurane	vilazodone	0.25
desflurane	frovatriptan	0.25
desflurane	ambenonium	0.25
desflurane	alfentanil	1
desflurane	ketamine	1
desflurane	oxazepam	0.25
desflurane	zolpidem	0.25
desflurane	loxapine	0.25
desflurane	haloperidol	0.25
desflurane	melatonin	0.25
desflurane	oxitriptan	0.25
desflurane	oxycodone	0.25
desflurane	clozapine	0.25
desflurane	prochlorperazine	0.25
desflurane	glutethimide	0.25
desflurane	caffeine	0.25
desflurane	temazepam	0.25
desflurane	sertindole	0.25
desflurane	methadone	0.25
desflurane	enflurane	1
desflurane	methysergide	0.25
desflurane	eszopiclone	0.25
desflurane	ethotoin	0.25
desflurane	chloral hydrate	0.25
desflurane	codeine	0.25
desflurane	olanzapine	0.25
desflurane	fentanyl	1
desflurane	isocarboxazid	0.25
desflurane	phenacetin	0.25
desflurane	adinazolam	0.25
desflurane	ezogabine	0.25
desflurane	droperidol	0.25
desflurane	naratriptan	0.25
desflurane	pemoline	0.25
desflurane	gabapentin	0.25
desflurane	levetiracetam	0.25
desflurane	fluspirilene	0.25
desflurane	valpromide	0.25
desflurane	thioridazine	0.25
desflurane	chlordiazepoxide	0.25
desflurane	dextroamphetamine	0.25
desflurane	bupivacaine	0.75
desflurane	amphetamine	0.25
desflurane	bezitramide	0.25
desflurane	nomifensine	0.25
desflurane	dalfampridine	0.25
desflurane	pipotiazine	0.25
desflurane	citalopram	0.25
desflurane	ethopropazine	0.25
desflurane	propiomazine	0.25
desflurane	chlorprothixene	0.25
desflurane	bromazepam	0.25
desflurane	anileridine	1
desflurane	cinchocaine	0.75
desflurane	primidone	0.25
desflurane	methaqualone	0.25
desflurane	butorphanol	0.25
desflurane	carbachol	0.25
desflurane	methsuximide	0.25
desflurane	mesoridazine	0.25
desflurane	modafinil	0.25
desflurane	l-dopa	0.25
desflurane	nialamide	0.25
desflurane	pregabalin	0.25
desflurane	halazepam	0.25
desflurane	valproic acid	0.25
desflurane	sumatriptan	0.25
desflurane	venlafaxine	0.25
desflurane	reboxetine	0.25
desflurane	benzocaine	0.75
desflurane	donepezil	0.25
desflurane	dezocine	0.25
desflurane	methamphetamine	0.25
desflurane	aniracetam	0.25
desflurane	neostigmine	0.25
desflurane	atropine	0.25
desflurane	sevoflurane	1
desflurane	ropinirole	0.25
desflurane	clorazepate	0.25
desflurane	cevimeline	0.25
desflurane	bethanechol	0.25
desflurane	maprotiline	0.25
desflurane	sufentanil	1
desflurane	nicotine	0.25
desflurane	acamprosate	0.25
desflurane	milnacipran	0.25
desflurane	pramipexole	0.25
desflurane	clobazam	0.25
desflurane	mepivacaine	0.75
desflurane	thioproperazine	0.25
desflurane	topiramate	0.25
desflurane	salsalate	0.25
desflurane	ethosuximide	0.25
desflurane	scopolamine	0.25
desflurane	nortriptyline	0.25
desflurane	lisuride	0.25
desflurane	fluoxetine	0.25
desflurane	tolcapone	0.25
desflurane	sulpiride	0.25
desflurane	procyclidine	0.25
desflurane	amoxapine	0.25
desflurane	benzatropine	0.25
desflurane	diazepam	0.25
desflurane	lidocaine	0.75
desflurane	salicylamide	0.25
desflurane	doxepin	0.25
desflurane	zonisamide	0.25
desflurane	hydroxyzine	0.25
desflurane	zolmitriptan	0.25
desflurane	fluphenazine	0.25
acetophenazine	phenelzine	0.25
acetophenazine	cocaine	0.25
acetophenazine	trazodone	0.25
acetophenazine	perphenazine	1
acetophenazine	gamma hydroxybutyric acid	0.25
acetophenazine	trifluoperazine	1
acetophenazine	fluvoxamine	0.25
acetophenazine	pergolide	0.25
acetophenazine	phenytoin	0.25
acetophenazine	calcium	0.25
acetophenazine	amisulpride	1
acetophenazine	heptabarbital	0.75
acetophenazine	rizatriptan	0.25
acetophenazine	disulfiram	0.25
acetophenazine	dextropropoxyphene	0.25
acetophenazine	pentazocine	0.25
acetophenazine	methoxyflurane	0.25
acetophenazine	vigabatrin	0.25
acetophenazine	ketobemidone	0.25
acetophenazine	aripiprazole	1
acetophenazine	rotigotine	0.25
acetophenazine	tacrine	0.25
acetophenazine	remifentanil	0.25
acetophenazine	propericiazine	1
acetophenazine	phenobarbital	0.25
acetophenazine	lacosamide	0.25
acetophenazine	atomoxetine	0.25
acetophenazine	cinolazepam	0.75
acetophenazine	ropivacaine	0.25
acetophenazine	iloperidone	1
acetophenazine	l-tryptophan	0.25
acetophenazine	rivastigmine	0.25
acetophenazine	cinnarizine	0.25
acetophenazine	aminophenazone	0.25
acetophenazine	phenol	0.25
acetophenazine	etomidate	0.25
acetophenazine	amobarbital	0.75
acetophenazine	agomelatine	0.25
acetophenazine	sertraline	0.25
acetophenazine	tramadol	0.25
acetophenazine	amitriptyline	0.25
acetophenazine	bupropion	0.25
acetophenazine	amineptine	0.25
acetophenazine	methohexital	0.75
acetophenazine	lamotrigine	0.25
acetophenazine	progabide	0.25
acetophenazine	zimelidine	0.25
acetophenazine	paramethadione	0.25
acetophenazine	felbamate	0.25
acetophenazine	ethchlorvynol	0.75
acetophenazine	paroxetine	0.25
acetophenazine	pilocarpine	0.25
acetophenazine	entacapone	0.25
acetophenazine	isoflurane	0.25
acetophenazine	flunitrazepam	0.75
acetophenazine	flunarizine	0.25
acetophenazine	triazolam	0.75
acetophenazine	eletriptan	0.25
acetophenazine	hexobarbital	0.75
acetophenazine	naltrexone	0.25
acetophenazine	ergotamine	0.25
acetophenazine	galantamine	0.25
acetophenazine	cabergoline	0.25
acetophenazine	pyridostigmine	0.25
acetophenazine	thiothixene	1
acetophenazine	ziprasidone	1
acetophenazine	cloxazolam	0.75
acetophenazine	methylphenobarbital	0.25
acetophenazine	pentobarbital	0.75
acetophenazine	flurazepam	0.75
acetophenazine	dihydroergotamine	0.25
acetophenazine	phenacemide	0.25
acetophenazine	metharbital	0.25
acetophenazine	dyclonine	0.25
acetophenazine	iron	0.25
acetophenazine	methylphenidate	0.25
acetophenazine	remoxipride	1
acetophenazine	imipramine	0.25
acetophenazine	quazepam	0.75
acetophenazine	camazepam	0.75
acetophenazine	carbamazepine	0.25
acetophenazine	buprenorphine	0.25
acetophenazine	rufinamide	0.25
acetophenazine	lithium	1
acetophenazine	zaleplon	0.75
acetophenazine	betahistine	0.25
acetophenazine	thiopental	0.75
acetophenazine	procaine	0.25
acetophenazine	talbutal	0.75
acetophenazine	desipramine	0.25
acetophenazine	varenicline	0.25
acetophenazine	tranylcypromine	0.25
acetophenazine	tofisopam	0.75
acetophenazine	moclobemide	0.25
acetophenazine	metixene	0.25
acetophenazine	aprobarbital	0.75
acetophenazine	rasagiline	0.25
acetophenazine	midazolam	0.75
acetophenazine	ketazolam	0.75
acetophenazine	morphine	0.25
acetophenazine	lorazepam	0.75
acetophenazine	orphenadrine	0.25
acetophenazine	bromocriptine	0.25
acetophenazine	buspirone	0.75
acetophenazine	oxcarbazepine	0.25
acetophenazine	antipyrine	0.25
acetophenazine	dexmethylphenidate	0.25
acetophenazine	salicylic acid	0.25
acetophenazine	pethidine	0.25
acetophenazine	estazolam	0.75
acetophenazine	mirtazapine	0.25
acetophenazine	iproniazid	0.25
acetophenazine	prazepam	0.75
acetophenazine	chlorhexadol	0.75
acetophenazine	tapentadol	0.25
acetophenazine	hydromorphone	0.25
acetophenazine	memantine	0.25
acetophenazine	tetrabenazine	0.25
acetophenazine	molindone	1
acetophenazine	paliperidone	1
acetophenazine	nalbuphine	0.25
acetophenazine	promazine	1
acetophenazine	prilocaine	0.25
acetophenazine	nefazodone	0.25
acetophenazine	propofol	0.25
acetophenazine	selegiline	0.25
acetophenazine	alprazolam	0.75
acetophenazine	zopiclone	0.75
acetophenazine	tiagabine	0.25
acetophenazine	phensuximide	0.25
acetophenazine	clomipramine	0.25
acetophenazine	trimethadione	0.25
acetophenazine	dexmedetomidine	0.75
acetophenazine	almotriptan	0.25
acetophenazine	trihexyphenidyl	0.25
acetophenazine	duloxetine	0.25
acetophenazine	lurasidone	1
acetophenazine	nitrazepam	0.75
acetophenazine	protriptyline	0.25
acetophenazine	zuclopenthixol	1
acetophenazine	secobarbital	0.75
acetophenazine	clonidine	0.25
acetophenazine	quetiapine	1
acetophenazine	choline	0.25
acetophenazine	halothane	0.25
acetophenazine	risperidone	1
acetophenazine	clonazepam	0.25
acetophenazine	diflunisal	0.25
acetophenazine	acetylsalicylic acid	0.25
acetophenazine	acetylcarnitine	0.25
acetophenazine	pimozide	1
acetophenazine	lofexidine	0.25
acetophenazine	biperiden	0.25
acetophenazine	riluzole	0.25
acetophenazine	methyprylon	0.75
acetophenazine	minaprine	0.25
acetophenazine	mianserin	0.25
acetophenazine	asenapine	1
acetophenazine	meprobamate	0.75
acetophenazine	amantadine	0.25
acetophenazine	vilazodone	0.25
acetophenazine	frovatriptan	0.25
acetophenazine	ambenonium	0.25
acetophenazine	alfentanil	0.25
acetophenazine	ketamine	0.25
acetophenazine	oxazepam	0.75
acetophenazine	zolpidem	0.75
acetophenazine	loxapine	1
acetophenazine	haloperidol	1
acetophenazine	melatonin	0.75
acetophenazine	oxitriptan	0.25
acetophenazine	oxycodone	0.25
acetophenazine	clozapine	1
acetophenazine	prochlorperazine	1
acetophenazine	glutethimide	0.75
acetophenazine	caffeine	0.25
acetophenazine	temazepam	0.75
acetophenazine	sertindole	1
acetophenazine	methadone	0.25
acetophenazine	enflurane	0.25
acetophenazine	methysergide	0.25
acetophenazine	eszopiclone	0.75
acetophenazine	ethotoin	0.25
acetophenazine	chloral hydrate	0.75
acetophenazine	codeine	0.25
acetophenazine	olanzapine	1
acetophenazine	fentanyl	0.25
acetophenazine	isocarboxazid	0.25
acetophenazine	phenacetin	0.25
acetophenazine	adinazolam	0.75
acetophenazine	ezogabine	0.25
acetophenazine	droperidol	1
acetophenazine	naratriptan	0.25
acetophenazine	pemoline	0.25
acetophenazine	gabapentin	0.25
acetophenazine	levetiracetam	0.25
acetophenazine	fluspirilene	1
acetophenazine	valpromide	0.25
acetophenazine	thioridazine	1
acetophenazine	chlordiazepoxide	0.75
acetophenazine	dextroamphetamine	0.25
acetophenazine	bupivacaine	0.25
acetophenazine	amphetamine	0.25
acetophenazine	bezitramide	0.25
acetophenazine	nomifensine	0.25
acetophenazine	dalfampridine	0.25
acetophenazine	pipotiazine	1
acetophenazine	citalopram	0.25
acetophenazine	ethopropazine	0.25
acetophenazine	propiomazine	0.75
acetophenazine	chlorprothixene	1
acetophenazine	bromazepam	0.75
acetophenazine	anileridine	0.25
acetophenazine	cinchocaine	0.25
acetophenazine	primidone	0.25
acetophenazine	methaqualone	0.75
acetophenazine	butorphanol	0.25
acetophenazine	carbachol	0.25
acetophenazine	methsuximide	0.25
acetophenazine	mesoridazine	1
acetophenazine	modafinil	0.25
acetophenazine	l-dopa	0.25
acetophenazine	nialamide	0.25
acetophenazine	pregabalin	0.25
acetophenazine	halazepam	0.75
acetophenazine	valproic acid	0.25
acetophenazine	sumatriptan	0.25
acetophenazine	venlafaxine	0.25
acetophenazine	reboxetine	0.25
acetophenazine	benzocaine	0.25
acetophenazine	donepezil	0.25
acetophenazine	dezocine	0.25
acetophenazine	methamphetamine	0.25
acetophenazine	aniracetam	0.25
acetophenazine	neostigmine	0.25
acetophenazine	atropine	0.25
acetophenazine	sevoflurane	0.25
acetophenazine	ropinirole	0.25
acetophenazine	clorazepate	0.75
acetophenazine	cevimeline	0.25
acetophenazine	bethanechol	0.25
acetophenazine	maprotiline	0.25
acetophenazine	sufentanil	0.25
acetophenazine	nicotine	0.25
acetophenazine	acamprosate	0.25
acetophenazine	milnacipran	0.25
acetophenazine	pramipexole	0.25
acetophenazine	clobazam	0.75
acetophenazine	mepivacaine	0.25
acetophenazine	thioproperazine	1
acetophenazine	topiramate	0.25
acetophenazine	salsalate	0.25
acetophenazine	ethosuximide	0.25
acetophenazine	scopolamine	0.75
acetophenazine	nortriptyline	0.25
acetophenazine	lisuride	0.25
acetophenazine	fluoxetine	0.25
acetophenazine	tolcapone	0.25
acetophenazine	sulpiride	1
acetophenazine	procyclidine	0.25
acetophenazine	amoxapine	0.25
acetophenazine	benzatropine	0.25
acetophenazine	diazepam	0.75
acetophenazine	lidocaine	0.25
acetophenazine	salicylamide	0.25
acetophenazine	doxepin	0.25
acetophenazine	zonisamide	0.25
acetophenazine	hydroxyzine	0.75
acetophenazine	zolmitriptan	0.25
acetophenazine	fluphenazine	1
fesoterodine	oxiconazole	0.25
fesoterodine	clotrimazole	0.25
fesoterodine	desogestrel	0.25
fesoterodine	trospium	1
fesoterodine	nystatin	0.25
fesoterodine	natamycin	0.25
fesoterodine	etonogestrel	0.25
fesoterodine	conjugated estrogens	0.25
fesoterodine	clindamycin	0.25
fesoterodine	lactic acid	0.25
fesoterodine	dinoprostone	0.25
fesoterodine	amphotericin b	0.25
fesoterodine	solifenacin	1
fesoterodine	estrone	0.25
fesoterodine	finasteride	0.75
fesoterodine	cabergoline	0.25
fesoterodine	acetic acid	0.25
fesoterodine	econazole	0.25
fesoterodine	allylestrenol	0.25
fesoterodine	terazosin	0.75
fesoterodine	carboprost tromethamine	0.25
fesoterodine	butoconazole	0.25
fesoterodine	chlorotrianisene	0.25
fesoterodine	morphine	1
fesoterodine	magnesium	1
fesoterodine	bromocriptine	0.25
fesoterodine	raloxifene	0.25
fesoterodine	mifepristone	0.25
fesoterodine	terconazole	0.25
fesoterodine	naproxen	0.25
fesoterodine	metronidazole	0.25
fesoterodine	dihydrotestosterone	0.25
fesoterodine	flavoxate	1
fesoterodine	mirabegron	1
fesoterodine	ritodrine	0.25
fesoterodine	furazolidone	0.25
fesoterodine	dimethyl sulfoxide	1
fesoterodine	tadalafil	1
fesoterodine	norgestimate	0.25
fesoterodine	oxytetracycline	0.25
fesoterodine	papaverine	1
fesoterodine	silodosin	0.75
fesoterodine	miconazole	0.25
fesoterodine	megestrol acetate	0.25
fesoterodine	alfuzosin	0.75
fesoterodine	acetohydroxamic acid	1
fesoterodine	ergonovine	0.25
fesoterodine	oxybutynin	1
fesoterodine	progesterone	0.25
fesoterodine	ketoconazole	0.25
fesoterodine	tolterodine	1
fesoterodine	calcium chloride	1
fesoterodine	methylergometrine	0.25
fesoterodine	estradiol	0.25
fesoterodine	darifenacin	1
fesoterodine	diethylstilbestrol	0.25
fesoterodine	norelgestromin	0.25
fesoterodine	dinoprost tromethamine	0.25
fesoterodine	gestodene	0.25
fesoterodine	tioconazole	0.25
fesoterodine	fluoxymesterone	0.25
fesoterodine	dydrogesterone	0.25
fesoterodine	clioquinol	0.25
fesoterodine	norethindrone	0.25
fesoterodine	yohimbine	1
fesoterodine	sildenafil	1
fesoterodine	ibuprofen	0.25
fesoterodine	dutasteride	0.75
fesoterodine	ciclopirox	0.25
fesoterodine	fenoterol	0.25
fesoterodine	candicidin	0.25
fesoterodine	danazol	0.25
fesoterodine	vardenafil	1
fesoterodine	cyproterone acetate	0.25
fesoterodine	lisuride	0.25
fesoterodine	vitamin c	0.25
fesoterodine	phenazopyridine	1
fesoterodine	levonorgestrel	0.25
fesoterodine	dienestrol	0.25
fesoterodine	alprostadil	1
fesoterodine	clomifene	0.25
fesoterodine	chloramphenicol	0.25
fesoterodine	testosterone	0.25
fesoterodine	tamsulosin	0.75
fesoterodine	estriol	0.25
foscarnet	roxithromycin	0.25
foscarnet	latamoxef	0.25
foscarnet	ritonavir	1
foscarnet	calcium	0.25
foscarnet	mezlocillin	0.25
foscarnet	sulfaphenazole	0.25
foscarnet	entecavir	1
foscarnet	didanosine	1
foscarnet	hetacillin	0.25
foscarnet	carbenicillin	0.25
foscarnet	cefazolin	0.25
foscarnet	ceftaroline fosamil	0.25
foscarnet	norfloxacin	0.25
foscarnet	ceftizoxime	0.25
foscarnet	erythromycin	0.25
foscarnet	trimethoprim	0.25
foscarnet	lopinavir	1
foscarnet	cephalexin	0.25
foscarnet	micafungin	0.25
foscarnet	sulfanilamide	0.25
foscarnet	cefditoren	0.25
foscarnet	nevirapine	1
foscarnet	oseltamivir	1
foscarnet	tinidazole	0.25
foscarnet	ceftazidime	0.25
foscarnet	ceforanide	0.25
foscarnet	amikacin	0.25
foscarnet	ciprofloxacin	0.25
foscarnet	rosoxacin	0.25
foscarnet	moxifloxacin	0.25
foscarnet	telithromycin	0.25
foscarnet	clindamycin	0.25
foscarnet	aminosalicylic acid	0.25
foscarnet	amphotericin b	0.25
foscarnet	cefoxitin	0.25
foscarnet	cefpiramide	0.25
foscarnet	sulfamethazine	0.25
foscarnet	benzylpenicillin	0.25
foscarnet	atazanavir	1
foscarnet	methacycline	0.25
foscarnet	ribostamycin	0.25
foscarnet	fluconazole	0.25
foscarnet	doxycycline	0.25
foscarnet	cefixime	0.25
foscarnet	enoxacin	0.25
foscarnet	ertapenem	0.25
foscarnet	polymyxin b sulfate	0.25
foscarnet	cefepime	0.25
foscarnet	pivmecillinam	0.25
foscarnet	penciclovir	1
foscarnet	rifampicin	0.25
foscarnet	azlocillin	0.25
foscarnet	ofloxacin	0.25
foscarnet	flucloxacillin	0.25
foscarnet	rimantadine	1
foscarnet	colistin	0.25
foscarnet	cefprozil	0.25
foscarnet	nalidixic acid	0.25
foscarnet	procaine	0.25
foscarnet	neomycin	0.25
foscarnet	ethionamide	0.25
foscarnet	vancomycin	0.25
foscarnet	ribavirin	1
foscarnet	ethambutol	0.25
foscarnet	cefotetan	0.25
foscarnet	oxacillin	0.25
foscarnet	clomocycline	0.25
foscarnet	azithromycin	0.25
foscarnet	adefovir dipivoxil	1
foscarnet	meticillin	0.25
foscarnet	aciclovir	1
foscarnet	clarithromycin	0.25
foscarnet	idoxuridine	1
foscarnet	metronidazole	0.25
foscarnet	cefacetrile	0.25
foscarnet	zidovudine	1
foscarnet	flucytosine	0.25
foscarnet	voriconazole	0.25
foscarnet	meropenem	0.25
foscarnet	boceprevir	1
foscarnet	saquinavir	1
foscarnet	trovafloxacin	0.25
foscarnet	ampicillin	0.25
foscarnet	zalcitabine	1
foscarnet	efavirenz	1
foscarnet	cefotaxime	0.25
foscarnet	lincomycin	0.25
foscarnet	ticarcillin	0.25
foscarnet	cefdinir	0.25
foscarnet	gatifloxacin	0.25
foscarnet	netilmicin	0.25
foscarnet	temafloxacin	0.25
foscarnet	cefoperazone	0.25
foscarnet	cefradine	0.25
foscarnet	ceftriaxone	0.25
foscarnet	sulfisoxazole	0.25
foscarnet	oxytetracycline	0.25
foscarnet	tipranavir	1
foscarnet	miconazole	0.25
foscarnet	maraviroc	1
foscarnet	sulfadimethoxine	0.25
foscarnet	anidulafungin	0.25
foscarnet	emtricitabine	1
foscarnet	famciclovir	1
foscarnet	amdinocillin	0.25
foscarnet	isoniazid	0.25
foscarnet	levofloxacin	0.25
foscarnet	etravirine	1
foscarnet	stavudine	1
foscarnet	telbivudine	1
foscarnet	dapsone	0.25
foscarnet	bacitracin	0.25
foscarnet	posaconazole	0.25
foscarnet	spectinomycin	0.25
foscarnet	cefmetazole	0.25
foscarnet	delavirdine	1
foscarnet	caspofungin	0.25
foscarnet	piperacillin	0.25
foscarnet	ceftibuten	0.25
foscarnet	cefonicid	0.25
foscarnet	rifabutin	0.25
foscarnet	cycloserine	0.25
foscarnet	ganciclovir	1
foscarnet	penicillin v	0.25
foscarnet	cefaclor	0.25
foscarnet	sulfamethoxazole	0.25
foscarnet	grepafloxacin	0.25
foscarnet	abacavir	1
foscarnet	demeclocycline	0.25
foscarnet	ketoconazole	0.25
foscarnet	pyrazinamide	0.25
foscarnet	sparfloxacin	0.25
foscarnet	josamycin	0.25
foscarnet	sulfapyridine	0.25
foscarnet	indinavir	1
foscarnet	minocycline	0.25
foscarnet	itraconazole	0.25
foscarnet	aztreonam	0.25
foscarnet	cefmenoxime	0.25
foscarnet	tigecycline	0.25
foscarnet	cefuroxime	0.25
foscarnet	cefalotin	0.25
foscarnet	gentamicin	0.25
foscarnet	capreomycin	0.25
foscarnet	linezolid	0.25
foscarnet	tobramycin	0.25
foscarnet	amoxicillin	0.25
foscarnet	lomefloxacin	0.25
foscarnet	sulfathiazole	0.25
foscarnet	tazobactam	0.25
foscarnet	darunavir	1
foscarnet	valaciclovir	1
foscarnet	virginiamycin m1	0.25
foscarnet	rifapentine	0.25
foscarnet	kanamycin	0.25
foscarnet	sulfamerazine	0.25
foscarnet	cinoxacin	0.25
foscarnet	cidofovir	1
foscarnet	streptomycin	0.25
foscarnet	fosfomycin	0.25
foscarnet	tetracycline	0.25
foscarnet	azidocillin	0.25
foscarnet	gemifloxacin	0.25
foscarnet	cefpodoxime	0.25
foscarnet	sulfamethizole	0.25
foscarnet	dicloxacillin	0.25
foscarnet	sulfadiazine	0.25
foscarnet	lymecycline	0.25
foscarnet	clofazimine	0.25
foscarnet	zanamivir	1
foscarnet	rilpivirine	1
foscarnet	amprenavir	1
foscarnet	telaprevir	1
foscarnet	nitroxoline	0.25
foscarnet	fusidic acid	0.25
foscarnet	nitrofurantoin	0.25
foscarnet	tenofovir	1
foscarnet	nelfinavir	1
foscarnet	arbekacin	0.25
foscarnet	sulfamoxole	0.25
foscarnet	pefloxacin	0.25
foscarnet	dirithromycin	0.25
foscarnet	telavancin	0.25
foscarnet	chloramphenicol	0.25
foscarnet	lamivudine	1
foscarnet	loracarbef	0.25
foscarnet	vidarabine	1
foscarnet	cefotiam	0.25
foscarnet	cefadroxil	0.25
telmisartan	amiloride	0.25
telmisartan	losartan	1
telmisartan	sodium tetradecyl sulfate	0.25
telmisartan	gemfibrozil	0.25
telmisartan	polythiazide	0.25
telmisartan	sotalol	0.25
telmisartan	deserpidine	0.25
telmisartan	rosuvastatin	0.25
telmisartan	benazepril	0.75
telmisartan	pitavastatin	0.25
telmisartan	guanethidine	0.25
telmisartan	piretanide	0.25
telmisartan	calcium	0.25
telmisartan	diltiazem	0.25
telmisartan	moricizine	0.25
telmisartan	dronedarone	0.25
telmisartan	clofibrate	0.25
telmisartan	ergoloid mesylate	0.25
telmisartan	nilvadipine	0.25
telmisartan	metoprolol	0.25
telmisartan	atorvastatin	0.25
telmisartan	labetalol	0.25
telmisartan	pindolol	0.25
telmisartan	bezafibrate	0.25
telmisartan	ezetimibe	0.25
telmisartan	loratadine	0.75
telmisartan	mecamylamine	0.25
telmisartan	sitaxentan	0.25
telmisartan	carvedilol	0.25
telmisartan	aluminium	0.25
telmisartan	quinethazone	0.25
telmisartan	polidocanol	0.25
telmisartan	phenol	0.25
telmisartan	levosimendan	0.25
telmisartan	spirapril	0.75
telmisartan	ranolazine	0.25
telmisartan	fluvastatin	0.25
telmisartan	digitoxin	0.25
telmisartan	minoxidil	0.25
telmisartan	hydroflumethiazide	0.25
telmisartan	mexiletine	0.25
telmisartan	bepridil	0.25
telmisartan	lomitapide	0.25
telmisartan	tolazoline	0.25
telmisartan	ibutilide	0.25
telmisartan	dofetilide	0.25
telmisartan	indapamide	0.25
telmisartan	bendroflumethiazide	0.25
telmisartan	dobutamine	0.25
telmisartan	temocapril	0.75
telmisartan	nitroprusside	0.25
telmisartan	debrisoquin	0.25
telmisartan	prednisolone	0.25
telmisartan	metaraminol	0.25
telmisartan	acetyldigitoxin	0.25
telmisartan	icosapent	0.25
telmisartan	epinephrine	0.25
telmisartan	bevantolol	0.25
telmisartan	nebivolol	0.25
telmisartan	esmolol	0.25
telmisartan	metyrosine	0.25
telmisartan	bumetanide	0.25
telmisartan	felodipine	0.25
telmisartan	isradipine	0.25
telmisartan	bethanidine	0.25
telmisartan	procaine	0.25
telmisartan	enalapril	0.75
telmisartan	azilsartan medoxomil	1
telmisartan	cilazapril	0.75
telmisartan	lercanidipine	0.25
telmisartan	pyridoxal	0.25
telmisartan	doxazosin	0.25
telmisartan	pravastatin	0.25
telmisartan	methoxamine	0.25
telmisartan	cyclandelate	0.25
telmisartan	perindopril	0.75
telmisartan	isoprenaline	0.25
telmisartan	tasosartan	1
telmisartan	prazosin	0.25
telmisartan	nitroglycerin	0.25
telmisartan	regadenoson	0.25
telmisartan	trichlormethiazide	0.25
telmisartan	ethacrynic acid	0.25
telmisartan	aprindine	0.25
telmisartan	propranolol	0.25
telmisartan	phentolamine	0.25
telmisartan	dextrothyroxine	0.25
telmisartan	enoximone	0.25
telmisartan	probucol	0.25
telmisartan	cerivastatin	0.25
telmisartan	guanfacine	0.25
telmisartan	perhexiline	0.25
telmisartan	lovastatin	0.25
telmisartan	arbutamine	0.25
telmisartan	digoxin	0.25
telmisartan	propafenone	0.25
telmisartan	colestipol	0.25
telmisartan	eplerenone	0.25
telmisartan	alprenolol	0.25
telmisartan	hydrocortisone	0.25
telmisartan	olmesartan	1
telmisartan	triamterene	0.25
telmisartan	amrinone	0.25
telmisartan	simvastatin	0.25
telmisartan	encainide	0.25
telmisartan	clonidine	0.25
telmisartan	quinidine	0.25
telmisartan	remikiren	0.75
telmisartan	norepinephrine	0.25
telmisartan	captopril	0.75
telmisartan	verapamil	0.25
telmisartan	phenoxybenzamine	0.25
telmisartan	bretylium	0.25
telmisartan	oxprenolol	0.25
telmisartan	triamcinolone	0.25
telmisartan	metolazone	0.25
telmisartan	pentosan polysulfate	0.25
telmisartan	nifedipine	0.25
telmisartan	irbesartan	1
telmisartan	flecainide	0.25
telmisartan	spironolactone	0.25
telmisartan	bisoprolol	0.25
telmisartan	nadolol	0.25
telmisartan	zinc	0.25
telmisartan	carteolol	0.25
telmisartan	candesartan	1
telmisartan	prenylamine	0.25
telmisartan	ouabain	0.25
telmisartan	methyclothiazide	0.25
telmisartan	amlodipine	0.25
telmisartan	amiodarone	0.25
telmisartan	ticrynafen	0.25
telmisartan	tocainide	0.25
telmisartan	nimodipine	0.25
telmisartan	eprosartan	1
telmisartan	bupranolol	0.25
telmisartan	fluocinolone acetonide	0.25
telmisartan	isosorbide mononitrate	0.25
telmisartan	fluorometholone	0.25
telmisartan	conivaptan	0.25
telmisartan	timolol	0.25
telmisartan	rescinnamine	0.25
telmisartan	disopyramide	0.25
telmisartan	moexipril	0.75
telmisartan	deslanoside	0.25
telmisartan	acebutolol	0.25
telmisartan	betaxolol	0.25
telmisartan	midodrine	0.25
telmisartan	bosentan	0.25
telmisartan	fenoldopam	0.25
telmisartan	reserpine	0.25
telmisartan	chlorthalidone	0.25
telmisartan	erythrityl tetranitrate	0.25
telmisartan	pargyline	0.25
telmisartan	penbutolol	0.25
telmisartan	sparteine	0.25
telmisartan	cinchocaine	0.25
telmisartan	valsartan	1
telmisartan	trimethaphan	0.25
telmisartan	phenylephrine	0.25
telmisartan	dopamine	0.25
telmisartan	atenolol	0.25
telmisartan	fenofibrate	0.25
telmisartan	cyclothiazide	0.25
telmisartan	ephedrine	0.25
telmisartan	adenosine	0.25
telmisartan	nitrendipine	0.25
telmisartan	fluocinonide	0.25
telmisartan	mibefradil	0.25
telmisartan	methyldopa	0.25
telmisartan	practolol	0.25
telmisartan	benzocaine	0.25
telmisartan	chlorothiazide	0.25
telmisartan	nicardipine	0.25
telmisartan	ibuprofen	0.25
telmisartan	theobromine	0.25
telmisartan	hydralazine	0.25
telmisartan	quinapril	0.75
telmisartan	nicergoline	0.25
telmisartan	nicotine	0.25
telmisartan	dexamethasone	0.25
telmisartan	nisoldipine	0.25
telmisartan	indomethacin	0.25
telmisartan	creatine	0.25
telmisartan	pentoxifylline	0.25
telmisartan	diazoxide	0.25
telmisartan	aliskiren	0.75
telmisartan	fosinopril	0.75
telmisartan	mephentermine	0.25
telmisartan	ramipril	0.75
telmisartan	ajmaline	0.25
telmisartan	betamethasone	0.25
telmisartan	torasemide	0.25
telmisartan	ethanolamine oleate	0.25
telmisartan	lidocaine	0.25
telmisartan	alprostadil	0.25
telmisartan	trandolapril	0.75
telmisartan	tolvaptan	0.25
telmisartan	isosorbide dinitrate	0.25
telmisartan	milrinone	0.25
cinacalcet	pasireotide	0.25
cinacalcet	propylthiouracil	0.25
cinacalcet	carbimazole	0.25
cinacalcet	methimazole	0.25
cinacalcet	prednisolone	0.25
cinacalcet	liothyronine	0.25
cinacalcet	terlipressin	0.25
cinacalcet	levothyroxine	0.25
cinacalcet	trilostane	0.25
cinacalcet	paricalcitol	1
cinacalcet	aldosterone	0.25
cinacalcet	hydrocortisone	0.25
cinacalcet	desmopressin	0.25
cinacalcet	rimexolone	0.25
cinacalcet	triamcinolone	0.25
cinacalcet	paramethasone	0.25
cinacalcet	octreotide	0.25
cinacalcet	prednisone	0.25
cinacalcet	gonadorelin	0.25
cinacalcet	carbetocin	0.25
cinacalcet	nafarelin	0.25
cinacalcet	cetrorelix	0.25
cinacalcet	vapreotide	0.25
cinacalcet	dexamethasone	0.25
cinacalcet	fludrocortisone	0.25
cinacalcet	betamethasone	0.25
amiloride	losartan	0.25
amiloride	sodium tetradecyl sulfate	0.25
amiloride	gemfibrozil	0.25
amiloride	polythiazide	0.75
amiloride	sotalol	0.25
amiloride	deserpidine	0.25
amiloride	rosuvastatin	0.25
amiloride	benazepril	0.25
amiloride	pitavastatin	0.25
amiloride	guanethidine	0.25
amiloride	piretanide	0.75
amiloride	calcium	0.25
amiloride	diltiazem	0.25
amiloride	moricizine	0.25
amiloride	dronedarone	0.25
amiloride	clofibrate	0.25
amiloride	ergoloid mesylate	0.25
amiloride	nilvadipine	0.25
amiloride	metoprolol	0.25
amiloride	atorvastatin	0.25
amiloride	labetalol	0.25
amiloride	pindolol	0.25
amiloride	bezafibrate	0.25
amiloride	ezetimibe	0.25
amiloride	loratadine	0.25
amiloride	mecamylamine	0.25
amiloride	sitaxentan	0.25
amiloride	carvedilol	0.25
amiloride	aluminium	0.25
amiloride	quinethazone	0.75
amiloride	polidocanol	0.25
amiloride	phenol	0.25
amiloride	levosimendan	0.25
amiloride	spirapril	0.25
amiloride	ranolazine	0.25
amiloride	fluvastatin	0.25
amiloride	digitoxin	0.25
amiloride	minoxidil	0.25
amiloride	hydroflumethiazide	0.75
amiloride	mexiletine	0.25
amiloride	bepridil	0.25
amiloride	lomitapide	0.25
amiloride	tolazoline	0.25
amiloride	ibutilide	0.25
amiloride	dofetilide	0.25
amiloride	indapamide	0.75
amiloride	bendroflumethiazide	0.75
amiloride	dobutamine	0.25
amiloride	temocapril	0.25
amiloride	nitroprusside	0.25
amiloride	debrisoquin	0.25
amiloride	prednisolone	0.25
amiloride	metaraminol	0.25
amiloride	acetyldigitoxin	0.25
amiloride	icosapent	0.25
amiloride	epinephrine	0.25
amiloride	bevantolol	0.25
amiloride	nebivolol	0.25
amiloride	esmolol	0.25
amiloride	metyrosine	0.25
amiloride	bumetanide	0.75
amiloride	felodipine	0.25
amiloride	isradipine	0.25
amiloride	bethanidine	0.25
amiloride	procaine	0.25
amiloride	enalapril	0.25
amiloride	azilsartan medoxomil	0.25
amiloride	cilazapril	0.25
amiloride	lercanidipine	0.25
amiloride	pyridoxal	0.25
amiloride	doxazosin	0.25
amiloride	pravastatin	0.25
amiloride	methoxamine	0.25
amiloride	cyclandelate	0.25
amiloride	perindopril	0.25
amiloride	isoprenaline	0.25
amiloride	tasosartan	0.25
amiloride	prazosin	0.25
amiloride	nitroglycerin	0.25
amiloride	regadenoson	0.25
amiloride	trichlormethiazide	0.75
amiloride	ethacrynic acid	0.75
amiloride	aprindine	0.25
amiloride	propranolol	0.25
amiloride	phentolamine	0.25
amiloride	dextrothyroxine	0.25
amiloride	enoximone	0.25
amiloride	probucol	0.25
amiloride	cerivastatin	0.25
amiloride	guanfacine	0.25
amiloride	perhexiline	0.25
amiloride	lovastatin	0.25
amiloride	arbutamine	0.25
amiloride	digoxin	0.25
amiloride	propafenone	0.25
amiloride	colestipol	0.25
amiloride	eplerenone	1
amiloride	alprenolol	0.25
amiloride	hydrocortisone	0.25
amiloride	olmesartan	0.25
amiloride	triamterene	1
amiloride	amrinone	0.25
amiloride	simvastatin	0.25
amiloride	encainide	0.25
amiloride	clonidine	0.25
amiloride	quinidine	0.25
amiloride	remikiren	0.25
amiloride	norepinephrine	0.25
amiloride	captopril	0.25
amiloride	verapamil	0.25
amiloride	phenoxybenzamine	0.25
amiloride	bretylium	0.25
amiloride	oxprenolol	0.25
amiloride	triamcinolone	0.25
amiloride	metolazone	0.75
amiloride	pentosan polysulfate	0.25
amiloride	nifedipine	0.25
amiloride	irbesartan	0.25
amiloride	flecainide	0.25
amiloride	spironolactone	1
amiloride	bisoprolol	0.25
amiloride	nadolol	0.25
amiloride	zinc	0.25
amiloride	carteolol	0.25
amiloride	candesartan	0.25
amiloride	prenylamine	0.25
amiloride	ouabain	0.25
amiloride	methyclothiazide	0.75
amiloride	amlodipine	0.25
amiloride	amiodarone	0.25
amiloride	ticrynafen	0.75
amiloride	tocainide	0.25
amiloride	nimodipine	0.25
amiloride	eprosartan	0.25
amiloride	bupranolol	0.25
amiloride	fluocinolone acetonide	0.25
amiloride	isosorbide mononitrate	0.25
amiloride	fluorometholone	0.25
amiloride	conivaptan	0.75
amiloride	timolol	0.25
amiloride	rescinnamine	0.25
amiloride	disopyramide	0.25
amiloride	moexipril	0.25
amiloride	deslanoside	0.25
amiloride	acebutolol	0.25
amiloride	betaxolol	0.25
amiloride	midodrine	0.25
amiloride	bosentan	0.25
amiloride	fenoldopam	0.25
amiloride	reserpine	0.25
amiloride	chlorthalidone	0.75
amiloride	erythrityl tetranitrate	0.25
amiloride	pargyline	0.25
amiloride	penbutolol	0.25
amiloride	sparteine	0.25
amiloride	cinchocaine	0.25
amiloride	valsartan	0.25
amiloride	trimethaphan	0.25
amiloride	phenylephrine	0.25
amiloride	dopamine	0.25
amiloride	atenolol	0.25
amiloride	fenofibrate	0.25
amiloride	cyclothiazide	0.75
amiloride	ephedrine	0.25
amiloride	adenosine	0.25
amiloride	nitrendipine	0.25
amiloride	fluocinonide	0.25
amiloride	mibefradil	0.25
amiloride	methyldopa	0.25
amiloride	practolol	0.25
amiloride	benzocaine	0.25
amiloride	chlorothiazide	0.75
amiloride	nicardipine	0.25
amiloride	ibuprofen	0.25
amiloride	theobromine	0.75
amiloride	hydralazine	0.25
amiloride	quinapril	0.25
amiloride	nicergoline	0.25
amiloride	nicotine	0.25
amiloride	dexamethasone	0.25
amiloride	nisoldipine	0.25
amiloride	indomethacin	0.25
amiloride	creatine	0.25
amiloride	pentoxifylline	0.25
amiloride	diazoxide	0.25
amiloride	aliskiren	0.25
amiloride	fosinopril	0.25
amiloride	mephentermine	0.25
amiloride	ramipril	0.25
amiloride	ajmaline	0.25
amiloride	betamethasone	0.25
amiloride	torasemide	0.75
amiloride	ethanolamine oleate	0.25
amiloride	lidocaine	0.25
amiloride	alprostadil	0.25
amiloride	trandolapril	0.25
amiloride	tolvaptan	0.75
amiloride	isosorbide dinitrate	0.25
amiloride	milrinone	0.25
phenelzine	cocaine	0.25
phenelzine	trazodone	1
phenelzine	perphenazine	0.25
phenelzine	gamma hydroxybutyric acid	0.25
phenelzine	trifluoperazine	0.25
phenelzine	fluvoxamine	1
phenelzine	pergolide	0.25
phenelzine	phenytoin	0.25
phenelzine	calcium	0.25
phenelzine	amisulpride	0.25
phenelzine	heptabarbital	0.25
phenelzine	rizatriptan	0.25
phenelzine	disulfiram	0.25
phenelzine	dextropropoxyphene	0.25
phenelzine	pentazocine	0.25
phenelzine	methoxyflurane	0.25
phenelzine	vigabatrin	0.25
phenelzine	ketobemidone	0.25
phenelzine	aripiprazole	0.25
phenelzine	rotigotine	0.25
phenelzine	tacrine	1
phenelzine	remifentanil	0.25
phenelzine	propericiazine	0.25
phenelzine	phenobarbital	0.25
phenelzine	lacosamide	0.25
phenelzine	atomoxetine	0.75
phenelzine	cinolazepam	0.25
phenelzine	ropivacaine	0.25
phenelzine	iloperidone	0.25
phenelzine	l-tryptophan	1
phenelzine	rivastigmine	0.75
phenelzine	cinnarizine	0.25
phenelzine	aminophenazone	0.25
phenelzine	phenol	0.25
phenelzine	etomidate	0.25
phenelzine	amobarbital	0.25
phenelzine	agomelatine	1
phenelzine	sertraline	1
phenelzine	tramadol	0.25
phenelzine	amitriptyline	1
phenelzine	bupropion	1
phenelzine	amineptine	1
phenelzine	methohexital	0.25
phenelzine	lamotrigine	0.25
phenelzine	progabide	0.25
phenelzine	zimelidine	1
phenelzine	paramethadione	0.25
phenelzine	felbamate	0.25
phenelzine	ethchlorvynol	0.25
phenelzine	paroxetine	1
phenelzine	pilocarpine	0.25
phenelzine	entacapone	0.25
phenelzine	isoflurane	0.25
phenelzine	flunitrazepam	0.25
phenelzine	flunarizine	0.25
phenelzine	triazolam	0.25
phenelzine	eletriptan	0.25
phenelzine	hexobarbital	0.25
phenelzine	naltrexone	0.25
phenelzine	ergotamine	0.25
phenelzine	galantamine	0.75
phenelzine	cabergoline	0.25
phenelzine	pyridostigmine	0.25
phenelzine	thiothixene	0.25
phenelzine	ziprasidone	0.25
phenelzine	cloxazolam	0.25
phenelzine	methylphenobarbital	0.25
phenelzine	pentobarbital	0.25
phenelzine	flurazepam	0.25
phenelzine	dihydroergotamine	0.25
phenelzine	phenacemide	0.25
phenelzine	metharbital	0.25
phenelzine	dyclonine	0.25
phenelzine	iron	1
phenelzine	methylphenidate	0.75
phenelzine	remoxipride	0.25
phenelzine	imipramine	1
phenelzine	quazepam	0.25
phenelzine	camazepam	0.25
phenelzine	carbamazepine	0.25
phenelzine	buprenorphine	0.25
phenelzine	rufinamide	0.25
phenelzine	lithium	0.25
phenelzine	zaleplon	0.25
phenelzine	betahistine	0.25
phenelzine	thiopental	0.25
phenelzine	procaine	0.25
phenelzine	talbutal	0.25
phenelzine	desipramine	1
phenelzine	varenicline	0.25
phenelzine	tranylcypromine	1
phenelzine	tofisopam	0.25
phenelzine	moclobemide	1
phenelzine	metixene	0.25
phenelzine	aprobarbital	0.25
phenelzine	rasagiline	0.25
phenelzine	midazolam	0.25
phenelzine	ketazolam	0.25
phenelzine	morphine	0.25
phenelzine	lorazepam	0.25
phenelzine	orphenadrine	0.25
phenelzine	bromocriptine	0.25
phenelzine	buspirone	0.25
phenelzine	oxcarbazepine	0.25
phenelzine	antipyrine	0.25
phenelzine	dexmethylphenidate	0.75
phenelzine	salicylic acid	0.25
phenelzine	pethidine	0.25
phenelzine	estazolam	0.25
phenelzine	mirtazapine	1
phenelzine	iproniazid	1
phenelzine	prazepam	0.25
phenelzine	chlorhexadol	0.25
phenelzine	tapentadol	0.25
phenelzine	hydromorphone	0.25
phenelzine	memantine	0.75
phenelzine	tetrabenazine	0.25
phenelzine	molindone	0.25
phenelzine	paliperidone	0.25
phenelzine	nalbuphine	0.25
phenelzine	promazine	0.25
phenelzine	prilocaine	0.25
phenelzine	nefazodone	1
phenelzine	propofol	0.25
phenelzine	selegiline	0.25
phenelzine	alprazolam	0.25
phenelzine	zopiclone	0.25
phenelzine	tiagabine	0.25
phenelzine	phensuximide	0.25
phenelzine	clomipramine	1
phenelzine	trimethadione	0.25
phenelzine	dexmedetomidine	0.25
phenelzine	almotriptan	0.25
phenelzine	trihexyphenidyl	0.25
phenelzine	duloxetine	1
phenelzine	lurasidone	0.25
phenelzine	nitrazepam	0.25
phenelzine	protriptyline	1
phenelzine	zuclopenthixol	0.25
phenelzine	secobarbital	0.25
phenelzine	clonidine	0.25
phenelzine	quetiapine	0.25
phenelzine	choline	0.25
phenelzine	halothane	0.25
phenelzine	risperidone	0.25
phenelzine	clonazepam	0.25
phenelzine	diflunisal	0.25
phenelzine	acetylsalicylic acid	0.25
phenelzine	acetylcarnitine	0.75
phenelzine	pimozide	0.25
phenelzine	lofexidine	0.25
phenelzine	biperiden	0.25
phenelzine	riluzole	0.25
phenelzine	methyprylon	0.25
phenelzine	minaprine	1
phenelzine	mianserin	1
phenelzine	asenapine	0.25
phenelzine	meprobamate	0.25
phenelzine	amantadine	0.25
phenelzine	vilazodone	1
phenelzine	frovatriptan	0.25
phenelzine	ambenonium	0.25
phenelzine	alfentanil	0.25
phenelzine	ketamine	0.25
phenelzine	oxazepam	0.25
phenelzine	zolpidem	0.25
phenelzine	loxapine	0.25
phenelzine	haloperidol	0.25
phenelzine	melatonin	0.25
phenelzine	oxitriptan	1
phenelzine	oxycodone	0.25
phenelzine	clozapine	0.25
phenelzine	prochlorperazine	0.25
phenelzine	glutethimide	0.25
phenelzine	caffeine	0.75
phenelzine	temazepam	0.25
phenelzine	sertindole	0.25
phenelzine	methadone	0.25
phenelzine	enflurane	0.25
phenelzine	methysergide	0.25
phenelzine	eszopiclone	0.25
phenelzine	ethotoin	0.25
phenelzine	chloral hydrate	0.25
phenelzine	codeine	0.25
phenelzine	olanzapine	0.25
phenelzine	fentanyl	0.25
phenelzine	isocarboxazid	1
phenelzine	phenacetin	0.25
phenelzine	adinazolam	0.25
phenelzine	ezogabine	0.25
phenelzine	droperidol	0.25
phenelzine	naratriptan	0.25
phenelzine	pemoline	0.75
phenelzine	gabapentin	0.25
phenelzine	levetiracetam	0.25
phenelzine	fluspirilene	0.25
phenelzine	valpromide	0.25
phenelzine	thioridazine	0.25
phenelzine	chlordiazepoxide	0.25
phenelzine	dextroamphetamine	0.75
phenelzine	bupivacaine	0.25
phenelzine	amphetamine	0.75
phenelzine	bezitramide	0.25
phenelzine	nomifensine	1
phenelzine	dalfampridine	0.25
phenelzine	pipotiazine	0.25
phenelzine	citalopram	1
phenelzine	ethopropazine	0.25
phenelzine	propiomazine	0.25
phenelzine	chlorprothixene	0.25
phenelzine	bromazepam	0.25
phenelzine	anileridine	0.25
phenelzine	cinchocaine	0.25
phenelzine	primidone	0.25
phenelzine	methaqualone	0.25
phenelzine	butorphanol	0.25
phenelzine	carbachol	0.25
phenelzine	methsuximide	0.25
phenelzine	mesoridazine	0.25
phenelzine	modafinil	0.75
phenelzine	l-dopa	0.25
phenelzine	nialamide	1
phenelzine	pregabalin	0.25
phenelzine	halazepam	0.25
phenelzine	valproic acid	0.25
phenelzine	sumatriptan	0.25
phenelzine	venlafaxine	1
phenelzine	reboxetine	1
phenelzine	benzocaine	0.25
phenelzine	donepezil	0.75
phenelzine	dezocine	0.25
phenelzine	methamphetamine	0.75
phenelzine	aniracetam	0.75
phenelzine	neostigmine	0.25
phenelzine	atropine	0.25
phenelzine	sevoflurane	0.25
phenelzine	ropinirole	0.25
phenelzine	clorazepate	0.25
phenelzine	cevimeline	0.25
phenelzine	bethanechol	0.25
phenelzine	maprotiline	1
phenelzine	sufentanil	0.25
phenelzine	nicotine	0.25
phenelzine	acamprosate	0.25
phenelzine	milnacipran	1
phenelzine	pramipexole	0.25
phenelzine	clobazam	0.25
phenelzine	mepivacaine	0.25
phenelzine	thioproperazine	0.25
phenelzine	topiramate	0.25
phenelzine	salsalate	0.25
phenelzine	ethosuximide	0.25
phenelzine	scopolamine	0.25
phenelzine	nortriptyline	1
phenelzine	lisuride	0.25
phenelzine	fluoxetine	1
phenelzine	tolcapone	0.25
phenelzine	sulpiride	0.25
phenelzine	procyclidine	0.25
phenelzine	amoxapine	1
phenelzine	benzatropine	0.25
phenelzine	diazepam	0.25
phenelzine	lidocaine	0.25
phenelzine	salicylamide	0.25
phenelzine	doxepin	1
phenelzine	zonisamide	0.25
phenelzine	hydroxyzine	0.25
phenelzine	zolmitriptan	0.25
phenelzine	fluphenazine	0.25
sulfinpyrazone	meloxicam	0.25
sulfinpyrazone	tenoxicam	0.25
sulfinpyrazone	methocarbamol	0.25
sulfinpyrazone	carisoprodol	0.25
sulfinpyrazone	pamidronate	0.25
sulfinpyrazone	oxaprozin	0.25
sulfinpyrazone	aluminium	0.25
sulfinpyrazone	niflumic acid	0.25
sulfinpyrazone	zomepirac	0.25
sulfinpyrazone	parecoxib	0.25
sulfinpyrazone	ibandronate	0.25
sulfinpyrazone	etoricoxib	0.25
sulfinpyrazone	tolmetin	0.25
sulfinpyrazone	benoxaprofen	0.25
sulfinpyrazone	n-acetyl-d-glucosamine	0.25
sulfinpyrazone	rofecoxib	0.25
sulfinpyrazone	tolazoline	0.25
sulfinpyrazone	nabumetone	0.25
sulfinpyrazone	atracurium	0.25
sulfinpyrazone	baclofen	0.25
sulfinpyrazone	cisatracurium besylate	0.25
sulfinpyrazone	cyclobenzaprine	0.25
sulfinpyrazone	doxacurium chloride	0.25
sulfinpyrazone	suprofen	0.25
sulfinpyrazone	oxyphenbutazone	0.25
sulfinpyrazone	menthol	0.25
sulfinpyrazone	alendronate	0.25
sulfinpyrazone	dantrolene	0.25
sulfinpyrazone	orphenadrine	0.25
sulfinpyrazone	tiaprofenic acid	0.25
sulfinpyrazone	flufenamic acid	0.25
sulfinpyrazone	ketorolac	0.25
sulfinpyrazone	naproxen	0.25
sulfinpyrazone	etidronic acid	0.25
sulfinpyrazone	tubocurarine	0.25
sulfinpyrazone	flurbiprofen	0.25
sulfinpyrazone	chlormezanone	0.25
sulfinpyrazone	dimethyl sulfoxide	0.25
sulfinpyrazone	penicillamine	0.25
sulfinpyrazone	chlorzoxazone	0.25
sulfinpyrazone	succinylcholine	0.25
sulfinpyrazone	celecoxib	0.25
sulfinpyrazone	pancuronium	0.25
sulfinpyrazone	probenecid	1
sulfinpyrazone	allopurinol	1
sulfinpyrazone	clodronate	0.25
sulfinpyrazone	sulindac	0.25
sulfinpyrazone	valdecoxib	0.25
sulfinpyrazone	lumiracoxib	0.25
sulfinpyrazone	tiludronate	0.25
sulfinpyrazone	fenoprofen	0.25
sulfinpyrazone	lornoxicam	0.25
sulfinpyrazone	rocuronium	0.25
sulfinpyrazone	risedronate	0.25
sulfinpyrazone	colchicine	1
sulfinpyrazone	zoledronate	0.25
sulfinpyrazone	metocurine iodide	0.25
sulfinpyrazone	tizanidine	0.25
sulfinpyrazone	quinine	0.25
sulfinpyrazone	vecuronium	0.25
sulfinpyrazone	ibuprofen	0.25
sulfinpyrazone	pipecuronium	0.25
sulfinpyrazone	ketoprofen	0.25
sulfinpyrazone	piroxicam	0.25
sulfinpyrazone	mefenamic acid	0.25
sulfinpyrazone	indomethacin	0.25
sulfinpyrazone	diclofenac	0.25
sulfinpyrazone	gallamine triethiodide	0.25
sulfinpyrazone	auranofin	0.25
sulfinpyrazone	meclofenamic acid	0.25
sulfinpyrazone	etodolac	0.25
sulfinpyrazone	nimesulide	0.25
sulfinpyrazone	mivacurium	0.25
sulfinpyrazone	phenylbutazone	0.25
cocaine	trazodone	0.25
cocaine	perphenazine	0.25
cocaine	gamma hydroxybutyric acid	0.75
cocaine	l-cysteine	0.75
cocaine	trifluoperazine	0.25
cocaine	isoetarine	0.25
cocaine	fluvoxamine	0.25
cocaine	pergolide	0.25
cocaine	guanethidine	0.75
cocaine	phenytoin	0.25
cocaine	calcium	0.25
cocaine	amisulpride	0.25
cocaine	sulfaphenazole	0.75
cocaine	guaifenesin	0.25
cocaine	heptabarbital	0.25
cocaine	rizatriptan	0.25
cocaine	disulfiram	0.25
cocaine	bitolterol	0.25
cocaine	dextropropoxyphene	0.25
cocaine	pentazocine	0.25
cocaine	methoxyflurane	0.25
cocaine	salmeterol	0.25
cocaine	loteprednol	0.75
cocaine	vigabatrin	0.25
cocaine	ketobemidone	0.25
cocaine	aripiprazole	0.25
cocaine	salicylate-sodium	0.75
cocaine	rotigotine	0.25
cocaine	tacrine	0.25
cocaine	norfloxacin	0.75
cocaine	erythromycin	0.75
cocaine	remifentanil	0.75
cocaine	loratadine	0.25
cocaine	besifloxacin	0.75
cocaine	propericiazine	0.25
cocaine	phenobarbital	0.25
cocaine	lacosamide	0.25
cocaine	methapyrilene	0.25
cocaine	nepafenac	0.75
cocaine	atomoxetine	0.25
cocaine	naphazoline	0.75
cocaine	cinolazepam	0.25
cocaine	aluminium	0.75
cocaine	ropivacaine	1
cocaine	iloperidone	0.25
cocaine	aclidinium	0.25
cocaine	l-tryptophan	0.25
cocaine	rivastigmine	0.25
cocaine	cinnarizine	0.25
cocaine	tropicamide	0.75
cocaine	aminophenazone	0.25
cocaine	nitrofural	0.75
cocaine	phenol	1
cocaine	etomidate	0.75
cocaine	amobarbital	0.25
cocaine	cyproheptadine	0.25
cocaine	agomelatine	0.25
cocaine	dapiprazole	0.75
cocaine	sertraline	0.25
cocaine	tramadol	0.25
cocaine	amitriptyline	0.25
cocaine	amikacin	0.75
cocaine	bupropion	0.25
cocaine	ciprofloxacin	0.75
cocaine	amineptine	0.25
cocaine	dexbrompheniramine	0.25
cocaine	natamycin	0.75
cocaine	methohexital	0.75
cocaine	tiotropium	0.25
cocaine	moxifloxacin	0.75
cocaine	framycetin	0.75
cocaine	lamotrigine	0.25
cocaine	hydrocodone	0.25
cocaine	progabide	0.25
cocaine	ipratropium bromide	0.25
cocaine	zimelidine	0.25
cocaine	paramethadione	0.25
cocaine	stepronin	0.25
cocaine	thenalidine	0.25
cocaine	felbamate	0.25
cocaine	ethchlorvynol	0.25
cocaine	paroxetine	0.25
cocaine	pilocarpine	0.75
cocaine	olopatadine	0.75
cocaine	entacapone	0.25
cocaine	isoflurane	0.75
cocaine	pranlukast	0.25
cocaine	dextromethorphan	0.25
cocaine	flunitrazepam	0.25
cocaine	flunarizine	0.25
cocaine	triazolam	0.25
cocaine	proparacaine	1
cocaine	benzylpenicillin	0.75
cocaine	mequitazine	0.25
cocaine	eletriptan	0.25
cocaine	hexobarbital	0.75
cocaine	fluticasone furoate	0.25
cocaine	naltrexone	0.25
cocaine	ergotamine	0.25
cocaine	galantamine	0.25
cocaine	flunisolide	0.25
cocaine	polymyxin b sulfate	0.75
cocaine	prednisolone	0.75
cocaine	cabergoline	0.25
cocaine	pyridostigmine	0.25
cocaine	thiothixene	0.25
cocaine	acetazolamide	0.75
cocaine	terfenadine	0.25
cocaine	ziprasidone	0.25
cocaine	metipranolol	0.75
cocaine	cloxazolam	0.25
cocaine	methylphenobarbital	0.25
cocaine	pentobarbital	0.25
cocaine	flurazepam	0.25
cocaine	dihydroergotamine	0.25
cocaine	phenacemide	0.25
cocaine	metharbital	0.25
cocaine	latanoprost	0.75
cocaine	epinephrine	0.75
cocaine	dyclonine	1
cocaine	demecarium	0.75
cocaine	ofloxacin	0.75
cocaine	acetic acid	0.75
cocaine	cetirizine	0.25
cocaine	iron	0.25
cocaine	methylphenidate	0.25
cocaine	remoxipride	0.25
cocaine	imipramine	0.25
cocaine	quazepam	0.25
cocaine	camazepam	0.25
cocaine	carbamazepine	0.25
cocaine	methazolamide	0.75
cocaine	buprenorphine	0.25
cocaine	rufinamide	0.25
cocaine	lithium	0.25
cocaine	zaleplon	0.25
cocaine	betahistine	0.25
cocaine	thiopental	0.75
cocaine	procaine	1
cocaine	neomycin	1
cocaine	talbutal	0.25
cocaine	desipramine	0.25
cocaine	bambuterol	0.25
cocaine	clemastine	0.25
cocaine	oxyphenbutazone	0.75
cocaine	ibudilast	0.25
cocaine	varenicline	0.25
cocaine	tranylcypromine	0.25
cocaine	tofisopam	0.25
cocaine	moclobemide	0.25
cocaine	diclofenamide	0.75
cocaine	menthol	1
cocaine	metixene	0.25
cocaine	aprobarbital	0.25
cocaine	rasagiline	0.25
cocaine	midazolam	0.25
cocaine	ketazolam	0.25
cocaine	thiethylperazine	0.25
cocaine	indacaterol	0.25
cocaine	morphine	0.75
cocaine	piperazine	0.25
cocaine	lorazepam	0.25
cocaine	orphenadrine	0.25
cocaine	pipazethate	0.25
cocaine	bromocriptine	0.25
cocaine	chloropyramine	0.25
cocaine	tymazoline	0.25
cocaine	buspirone	0.25
cocaine	oxcarbazepine	0.25
cocaine	nandrolone phenpropionate	0.75
cocaine	phenindamine	0.25
cocaine	antipyrine	1
cocaine	dyphylline	0.25
cocaine	doxapram	0.25
cocaine	dexmethylphenidate	0.25
cocaine	salicylic acid	0.25
cocaine	pethidine	0.25
cocaine	pseudoephedrine	0.25
cocaine	triprolidine	0.25
cocaine	estazolam	0.25
cocaine	mirtazapine	0.25
cocaine	iproniazid	0.25
cocaine	prazepam	0.25
cocaine	cyclopentolate	0.75
cocaine	chlorhexadol	0.25
cocaine	ketorolac	0.75
cocaine	tapentadol	0.25
cocaine	azithromycin	0.75
cocaine	emedastine	0.75
cocaine	aciclovir	0.75
cocaine	oxymetazoline	0.75
cocaine	phenylpropanolamine	0.25
cocaine	idoxuridine	0.75
cocaine	promethazine	0.25
cocaine	hydromorphone	0.25
cocaine	flurbiprofen	0.75
cocaine	memantine	0.25
cocaine	fluticasone propionate	0.25
cocaine	nedocromil	0.75
cocaine	tetrabenazine	0.25
cocaine	molindone	0.25
cocaine	paliperidone	0.25
cocaine	nalbuphine	0.25
cocaine	promazine	0.25
cocaine	prilocaine	1
cocaine	nefazodone	0.25
cocaine	levobunolol	0.75
cocaine	propofol	0.75
cocaine	selegiline	0.25
cocaine	cyclosporine	0.75
cocaine	alprazolam	0.25
cocaine	zopiclone	0.25
cocaine	tiagabine	0.25
cocaine	mepyramine	0.25
cocaine	phensuximide	0.25
cocaine	travoprost	0.75
cocaine	clomipramine	0.25
cocaine	trimethadione	0.25
cocaine	dexmedetomidine	0.25
cocaine	chlorhexidine	1
cocaine	tripelennamine	0.25
cocaine	spaglumic acid	0.75
cocaine	carbinoxamine	0.25
cocaine	almotriptan	0.25
cocaine	ampicillin	0.75
cocaine	trihexyphenidyl	0.25
cocaine	hydrocortisone	0.75
cocaine	duloxetine	0.25
cocaine	lurasidone	0.25
cocaine	nitrazepam	0.25
cocaine	protriptyline	0.25
cocaine	zuclopenthixol	0.25
cocaine	secobarbital	0.25
cocaine	clonidine	0.75
cocaine	quetiapine	0.25
cocaine	choline	0.75
cocaine	gatifloxacin	0.75
cocaine	netilmicin	0.75
cocaine	dimenhydrinate	0.25
cocaine	halothane	0.75
cocaine	risperidone	0.25
cocaine	sulfisoxazole	0.75
cocaine	clonazepam	0.25
cocaine	oxytetracycline	0.75
cocaine	diflunisal	0.25
cocaine	miconazole	0.75
cocaine	acetylsalicylic acid	0.25
cocaine	fluorescein	0.75
cocaine	acetylcarnitine	0.25
cocaine	pimozide	0.25
cocaine	lofexidine	0.25
cocaine	diphenylpyraline	0.25
cocaine	rimexolone	0.75
cocaine	dorzolamide	0.75
cocaine	orciprenaline	0.25
cocaine	montelukast	0.25
cocaine	biperiden	0.25
cocaine	triamcinolone	0.75
cocaine	dipivefrin	0.75
cocaine	clenbuterol	0.25
cocaine	isothipendyl	0.25
cocaine	riluzole	0.25
cocaine	methyprylon	0.25
cocaine	minaprine	0.25
cocaine	mianserin	0.25
cocaine	famciclovir	0.75
cocaine	asenapine	0.25
cocaine	meprobamate	0.25
cocaine	meclizine	0.25
cocaine	terbutaline	0.25
cocaine	levofloxacin	0.75
cocaine	amantadine	0.25
cocaine	vilazodone	0.25
cocaine	frovatriptan	0.25
cocaine	mometasone	0.25
cocaine	ambenonium	0.25
cocaine	alfentanil	0.75
cocaine	bacitracin	1
cocaine	desonide	0.75
cocaine	ketamine	0.75
cocaine	azatadine	0.25
cocaine	oxazepam	0.25
cocaine	almitrine	0.25
cocaine	zolpidem	0.25
cocaine	loxapine	0.25
cocaine	haloperidol	0.25
cocaine	melatonin	0.25
cocaine	doxylamine	0.25
cocaine	oxitriptan	0.25
cocaine	oxycodone	0.25
cocaine	zinc	0.75
cocaine	clozapine	0.25
cocaine	ivacaftor	0.25
cocaine	prochlorperazine	0.25
cocaine	glutethimide	0.25
cocaine	caffeine	0.25
cocaine	temazepam	0.25
cocaine	sertindole	0.25
cocaine	carteolol	0.75
cocaine	roflumilast	0.25
cocaine	methadone	0.25
cocaine	enflurane	0.75
cocaine	methysergide	0.25
cocaine	eszopiclone	0.25
cocaine	ethotoin	0.25
cocaine	chloral hydrate	0.25
cocaine	brimonidine	0.75
cocaine	benzonatate	0.25
cocaine	ketotifen	0.75
cocaine	astemizole	0.25
cocaine	budesonide	0.25
cocaine	amlexanox	0.25
cocaine	ganciclovir	0.75
cocaine	codeine	0.25
cocaine	olanzapine	0.25
cocaine	fentanyl	0.75
cocaine	isocarboxazid	0.25
cocaine	phenacetin	0.25
cocaine	adinazolam	0.25
cocaine	ezogabine	0.25
cocaine	droperidol	0.25
cocaine	methdilazine	0.25
cocaine	brompheniramine	0.25
cocaine	naratriptan	0.25
cocaine	fluocinolone acetonide	0.75
cocaine	pemoline	0.25
cocaine	fluorometholone	0.75
cocaine	physostigmine	0.75
cocaine	gabapentin	0.25
cocaine	timolol	0.75
cocaine	levetiracetam	0.25
cocaine	fluspirilene	0.25
cocaine	zafirlukast	0.25
cocaine	valpromide	0.25
cocaine	thioridazine	0.25
cocaine	chlordiazepoxide	0.25
cocaine	dextroamphetamine	0.25
cocaine	bupivacaine	1
cocaine	amphetamine	0.25
cocaine	bezitramide	0.25
cocaine	nomifensine	0.25
cocaine	dimetindene	0.25
cocaine	betaxolol	0.75
cocaine	dalfampridine	0.25
cocaine	pipotiazine	0.25
cocaine	citalopram	0.25
cocaine	methylscopolamine bromide	0.75
cocaine	ethopropazine	0.25
cocaine	xylometazoline	0.75
cocaine	medrysone	0.75
cocaine	propiomazine	0.25
cocaine	chlorprothixene	0.25
cocaine	gentamicin	0.75
cocaine	bromazepam	0.25
cocaine	anileridine	0.75
cocaine	tafluprost	0.75
cocaine	cinchocaine	1
cocaine	mupirocin	0.25
cocaine	tobramycin	0.75
cocaine	primidone	1
cocaine	chlorphenamine	0.25
cocaine	phenylephrine	0.75
cocaine	lomefloxacin	0.75
cocaine	methaqualone	0.25
cocaine	azelastine	0.75
cocaine	butorphanol	0.25
cocaine	carbachol	0.75
cocaine	ephedrine	0.75
cocaine	methsuximide	0.25
cocaine	antazoline	0.25
cocaine	nitric oxide	0.25
cocaine	mesoridazine	0.25
cocaine	modafinil	0.25
cocaine	trifluridine	0.75
cocaine	l-dopa	0.25
cocaine	nialamide	0.25
cocaine	pregabalin	0.25
cocaine	halazepam	0.25
cocaine	clioquinol	0.75
cocaine	kanamycin	0.75
cocaine	valproic acid	0.25
cocaine	fexofenadine	0.25
cocaine	sumatriptan	0.25
cocaine	venlafaxine	0.25
cocaine	reboxetine	0.25
cocaine	benzocaine	1
cocaine	donepezil	0.25
cocaine	streptomycin	0.75
cocaine	formoterol	0.25
cocaine	dezocine	0.25
cocaine	verteporfin	0.75
cocaine	methamphetamine	0.25
cocaine	piroxicam	0.75
cocaine	aniracetam	0.25
cocaine	cromoglicic acid	0.75
cocaine	theobromine	0.25
cocaine	neostigmine	0.75
cocaine	theophylline	0.25
cocaine	atropine	0.75
cocaine	tetracycline	0.75
cocaine	alimemazine	0.25
cocaine	sulfacetamide	0.75
cocaine	sevoflurane	0.75
cocaine	ropinirole	0.25
cocaine	clorazepate	0.25
cocaine	cevimeline	0.25
cocaine	bethanechol	0.25
cocaine	sulfamethizole	0.75
cocaine	maprotiline	0.25
cocaine	sufentanil	0.75
cocaine	fenoterol	0.25
cocaine	alclometasone	0.75
cocaine	nicotine	0.25
cocaine	acamprosate	0.25
cocaine	milnacipran	0.25
[truncated: 123,915 more rows]
