# Supplementary material for: Utilizing yeast chemogenomic profiles for the prediction of pharmacogenomic associations in humans
Source: Sci Rep. 2016 Mar 30;6:23703. doi: 10.1038/srep23703 (PMC4812343; doi:10.1038/srep23703)
Supplement: Supplementary Dataset 5 [file srep23703-s5.xlsx]

## Sheet: dataset 5
Supplementary Table S5: Chemical-based drug similarity
Drug name	Drug name	Similarity score
desflurane	acetophenazine	0.515625
desflurane	fesoterodine	0.515625
desflurane	foscarnet	0.265957
desflurane	telmisartan	0.515625
desflurane	cinacalcet	0.515625
desflurane	amiloride	0.503937
desflurane	phenelzine	0.410526
desflurane	sulfinpyrazone	0.515625
desflurane	cocaine	0.515625
desflurane	trazodone	0.515625
desflurane	meloxicam	0.515625
desflurane	perphenazine	0.515625
desflurane	difenoxin	0.515625
desflurane	gamma hydroxybutyric acid	0.518519
desflurane	ergocalciferol	0.492063
desflurane	tenoxicam	0.515625
desflurane	losartan	0.515625
desflurane	l-cysteine	0.348837
desflurane	trifluoperazine	0.507812
desflurane	roxithromycin	0.515625
desflurane	sodium tetradecyl sulfate	0.38
desflurane	l-carnitine	0.474227
desflurane	isoetarine	0.545455
desflurane	fluvoxamine	0.515873
desflurane	gemfibrozil	0.512
desflurane	methocarbamol	0.512605
desflurane	polythiazide	0.515625
desflurane	pergolide	0.515625
desflurane	latamoxef	0.515625
desflurane	ritonavir	0.515625
desflurane	sotalol	0.508065
desflurane	deserpidine	0.515625
desflurane	rosuvastatin	0.515625
desflurane	benazepril	0.515625
desflurane	famotidine	0.519685
desflurane	chlorpropamide	0.504
desflurane	pitavastatin	0.515625
desflurane	iohexol	0.515625
desflurane	guanethidine	0.419048
desflurane	dexrazoxane	0.448276
desflurane	phenytoin	0.519685
desflurane	ursodeoxycholic acid	0.491379
desflurane	piretanide	0.515625
desflurane	amisulpride	0.515625
desflurane	trabectedin	0.515625
desflurane	gadobutrol	0.504274
desflurane	mezlocillin	0.515625
desflurane	sulfaphenazole	0.515625
desflurane	guaifenesin	0.5
desflurane	heptabarbital	0.515625
desflurane	apixaban	0.515625
desflurane	rizatriptan	0.515625
desflurane	lumefantrine	0.515625
desflurane	amcinonide	0.515625
desflurane	diltiazem	0.515625
desflurane	moricizine	0.515625
desflurane	entecavir	0.515625
desflurane	mefloquine	0.515625
desflurane	dronedarone	0.515625
desflurane	adapalene	0.515625
desflurane	monobenzone	0.4375
desflurane	methyl aminolevulinate	0.393939
desflurane	carisoprodol	0.445378
desflurane	mechlorethamine	0.339623
desflurane	disulfiram	0.438095
desflurane	clofibrate	0.492063
desflurane	didanosine	0.515625
desflurane	bitolterol	0.507812
desflurane	dextropropoxyphene	0.515625
desflurane	ergoloid mesylate	0.515625
desflurane	hetacillin	0.515625
desflurane	pentazocine	0.515625
desflurane	methoxyflurane	0.518072
desflurane	tranexamic acid	0.453704
desflurane	salmeterol	0.503937
desflurane	loteprednol	0.515625
desflurane	ivermectin	0.515625
desflurane	nilvadipine	0.515625
desflurane	vigabatrin	0.360825
desflurane	glycerol phenylbutyrate	0.521739
desflurane	ketobemidone	0.511811
desflurane	carbenicillin	0.515625
desflurane	cefazolin	0.515625
desflurane	aripiprazole	0.515625
desflurane	metoprolol	0.516667
desflurane	salicylate-sodium	0.424779
desflurane	atorvastatin	0.515625
desflurane	fulvestrant	0.519685
desflurane	pamidronate	0.491935
desflurane	warfarin	0.515625
desflurane	dha-paclitaxel	0.515625
desflurane	labetalol	0.511811
desflurane	rotigotine	0.515625
desflurane	ceftaroline fosamil	0.515625
desflurane	tacrine	0.515625
desflurane	dipyridamole	0.515625
desflurane	dantron	0.519685
desflurane	oxaprozin	0.515625
desflurane	pindolol	0.503937
desflurane	bezafibrate	0.511811
desflurane	teniposide	0.515625
desflurane	ezetimibe	0.515625
desflurane	ranitidine	0.52381
desflurane	norfloxacin	0.515625
desflurane	ceftizoxime	0.515625
desflurane	ruxolitinib	0.515625
desflurane	methotrexate	0.515625
desflurane	phenprocoumon	0.515625
desflurane	erythromycin	0.515625
desflurane	remifentanil	0.515625
desflurane	loratadine	0.515625
desflurane	oxandrolone	0.516129
desflurane	besifloxacin	0.515625
desflurane	oxiconazole	0.507812
desflurane	propericiazine	0.515625
desflurane	mecamylamine	0.475
desflurane	phenobarbital	0.515625
desflurane	thalidomide	0.515625
desflurane	lacosamide	0.511811
desflurane	trimethoprim	0.515625
desflurane	methapyrilene	0.515625
desflurane	sevelamer	0.473684
desflurane	nepafenac	0.511811
desflurane	sitaxentan	0.515625
desflurane	clotrimazole	0.515625
desflurane	atomoxetine	0.511811
desflurane	lopinavir	0.515625
desflurane	pasireotide	0.515625
desflurane	naphazoline	0.488189
desflurane	cephalexin	0.515625
desflurane	desogestrel	0.515873
desflurane	cinolazepam	0.515625
desflurane	stanozolol	0.507812
desflurane	carvedilol	0.515625
desflurane	micafungin	0.515625
desflurane	fumagillin	0.515625
desflurane	quinethazone	0.515625
desflurane	niflumic acid	0.515625
desflurane	amyl nitrite	0.473684
desflurane	vismodegib	0.515625
desflurane	ropivacaine	0.507812
desflurane	iloperidone	0.515625
desflurane	sulfanilamide	0.426087
desflurane	masoprocol	0.487179
desflurane	aclidinium	0.515625
desflurane	l-tryptophan	0.515625
desflurane	fluorouracil	0.40678
desflurane	diphenhydramine	0.512821
desflurane	trospium	0.515625
desflurane	cefditoren	0.515625
desflurane	rivastigmine	0.511811
desflurane	cinnarizine	0.5
desflurane	nevirapine	0.515625
desflurane	l-ornithine	0.43956
desflurane	alizapride	0.515625
desflurane	propylthiouracil	0.488
desflurane	tropicamide	0.519685
desflurane	polidocanol	0.4
desflurane	magnesium sulfate	0.218182
desflurane	aminophenazone	0.515625
desflurane	nitrofural	0.512
desflurane	dasatinib	0.515625
desflurane	phenol	0.45614
desflurane	oseltamivir	0.515625
desflurane	tetrahydrobiopterin	0.515625
desflurane	levosimendan	0.52381
desflurane	etomidate	0.515625
desflurane	linaclotide	0.515625
desflurane	zomepirac	0.515625
desflurane	tinidazole	0.515625
desflurane	amobarbital	0.468254
desflurane	cyproheptadine	0.519685
desflurane	pentamidine	0.533898
desflurane	agomelatine	0.520325
desflurane	dapiprazole	0.519685
desflurane	spirapril	0.515625
desflurane	metformin	0.311111
desflurane	ceftazidime	0.515625
desflurane	ranolazine	0.507812
desflurane	ceforanide	0.515625
desflurane	pazopanib	0.515625
desflurane	parecoxib	0.515625
desflurane	fluvastatin	0.515625
desflurane	carbimazole	0.488189
desflurane	sertraline	0.515625
desflurane	tramadol	0.519685
desflurane	levamisole	0.515625
desflurane	nystatin	0.515625
desflurane	amitriptyline	0.519685
desflurane	amikacin	0.515625
desflurane	digitoxin	0.515625
desflurane	methimazole	0.346939
desflurane	bithionol	0.512195
desflurane	gentian violet	0.515625
desflurane	ibandronate	0.503937
desflurane	bupropion	0.512195
desflurane	etoricoxib	0.519685
desflurane	rabeprazole	0.515625
desflurane	vinorelbine	0.515625
desflurane	ciprofloxacin	0.515625
desflurane	azelaic acid	0.290698
desflurane	amineptine	0.515625
desflurane	vinblastine	0.515625
desflurane	tolmetin	0.515625
desflurane	ioflupane i 123	0.515625
desflurane	pyridoxal phosphate	0.515625
desflurane	magnesium oxide	0.0392157
desflurane	dexbrompheniramine	0.515625
desflurane	natamycin	0.515625
desflurane	etonogestrel	0.511811
desflurane	minoxidil	0.511811
desflurane	rosoxacin	0.515625
desflurane	benoxaprofen	0.515625
desflurane	methohexital	0.5
desflurane	nizatidine	0.52
desflurane	epirubicin	0.515625
desflurane	imiquimod	0.519685
desflurane	hydroflumethiazide	0.515625
desflurane	tiotropium	0.515625
desflurane	mexiletine	0.525424
desflurane	moxifloxacin	0.515625
desflurane	framycetin	0.515625
desflurane	lamotrigine	0.515625
desflurane	telithromycin	0.515625
desflurane	n-acetyl-d-glucosamine	0.503937
desflurane	hydrocodone	0.515625
desflurane	progabide	0.515625
desflurane	conjugated estrogens	0.515873
desflurane	diphenoxylate	0.515625
desflurane	clindamycin	0.515625
desflurane	ipratropium bromide	0.515625
desflurane	zimelidine	0.511811
desflurane	rofecoxib	0.515625
desflurane	paramethadione	0.5
desflurane	cyanocobalamin	0.515625
desflurane	stepronin	0.511811
desflurane	bepridil	0.515625
desflurane	thenalidine	0.507812
desflurane	felbamate	0.471545
desflurane	ethchlorvynol	0.38835
desflurane	lomitapide	0.515625
desflurane	tolazoline	0.462185
desflurane	paroxetine	0.515625
desflurane	chloroquine	0.515625
desflurane	ibutilide	0.5
desflurane	dofetilide	0.52
desflurane	nabumetone	0.551724
desflurane	pilocarpine	0.519685
desflurane	lactic acid	0.5
desflurane	atracurium	0.515625
desflurane	indapamide	0.515625
desflurane	aminosalicylic acid	0.491525
desflurane	cisapride	0.515625
desflurane	dinoprostone	0.515873
desflurane	amphotericin b	0.515625
desflurane	cefoxitin	0.515625
desflurane	dicyclomine	0.512195
desflurane	cholic acid	0.504274
desflurane	solifenacin	0.515625
desflurane	baclofen	0.542373
desflurane	ixabepilone	0.515625
desflurane	bendroflumethiazide	0.515625
desflurane	thiamine	0.515625
desflurane	gliquidone	0.515625
desflurane	olopatadine	0.515625
desflurane	entacapone	0.515625
desflurane	sodium bicarbonate	0.111111
desflurane	isoflurane	0.604651
desflurane	cisatracurium besylate	0.515625
desflurane	mannitol	0.351064
desflurane	estrone	0.52
desflurane	pranlukast	0.515625
desflurane	sucralfate	0.515625
desflurane	cefpiramide	0.515625
desflurane	paromomycin	0.515625
desflurane	dextromethorphan	0.515625
desflurane	flunitrazepam	0.515625
desflurane	flunarizine	0.515625
desflurane	triazolam	0.515625
desflurane	eltrombopag	0.515625
desflurane	vandetanib	0.515625
desflurane	homoharringtonine	0.515625
desflurane	dobutamine	0.529915
desflurane	bleomycin	0.515625
desflurane	proparacaine	0.507812
desflurane	sulfamethazine	0.507937
desflurane	streptozocin	0.515625
desflurane	benzylpenicillin	0.515625
desflurane	atazanavir	0.515625
desflurane	mequitazine	0.515625
desflurane	temocapril	0.515625
desflurane	eletriptan	0.507812
desflurane	hexobarbital	0.515625
desflurane	nitroprusside	0.395833
desflurane	methacycline	0.515625
desflurane	oxyphencyclimine	0.515625
desflurane	deferiprone	0.512397
desflurane	gemcitabine	0.515625
desflurane	fluticasone furoate	0.515625
desflurane	ribostamycin	0.515625
desflurane	fluconazole	0.515625
desflurane	doxycycline	0.515625
desflurane	diethylcarbamazine	0.339286
desflurane	naltrexone	0.515625
desflurane	cefixime	0.515625
desflurane	ergotamine	0.515625
desflurane	enoxacin	0.515625
desflurane	nilutamide	0.515625
desflurane	vindesine	0.515625
desflurane	galantamine	0.515625
desflurane	ertapenem	0.515625
desflurane	flunisolide	0.515625
desflurane	debrisoquin	0.503937
desflurane	finasteride	0.519685
desflurane	polymyxin b sulfate	0.515625
desflurane	prednisolone	0.515625
desflurane	prednicarbate	0.515625
desflurane	cabergoline	0.515625
desflurane	imatinib	0.515625
desflurane	gliclazide	0.507812
desflurane	pyridostigmine	0.521008
desflurane	thiothixene	0.515625
desflurane	cefepime	0.515625
desflurane	cyclobenzaprine	0.519685
desflurane	acetazolamide	0.519685
desflurane	pentagastrin	0.515625
desflurane	terfenadine	0.515625
desflurane	metaraminol	0.5
desflurane	ziprasidone	0.515625
desflurane	metipranolol	0.519685
desflurane	acetyldigitoxin	0.515625
desflurane	glimepiride	0.515625
desflurane	icosapent	0.387097
desflurane	cloxazolam	0.515625
desflurane	pivmecillinam	0.515625
desflurane	methylphenobarbital	0.515625
desflurane	pentobarbital	0.507937
desflurane	flurazepam	0.515625
desflurane	gefitinib	0.515625
desflurane	dihydroergotamine	0.515625
desflurane	phenacemide	0.522936
desflurane	penciclovir	0.507812
desflurane	metyrapone	0.519685
desflurane	rifampicin	0.515625
desflurane	metharbital	0.480315
desflurane	latanoprost	0.52
desflurane	azlocillin	0.515625
desflurane	letrozole	0.496063
desflurane	epinephrine	0.495798
desflurane	dyclonine	0.512
desflurane	bevantolol	0.496
desflurane	nebivolol	0.515625
desflurane	demecarium	0.524194
desflurane	ofloxacin	0.515625
desflurane	acetic acid	0.211538
desflurane	praziquantel	0.515625
desflurane	cetirizine	0.511811
desflurane	bortezomib	0.515625
desflurane	flucloxacillin	0.515625
desflurane	esmolol	0.520325
desflurane	metoclopramide	0.515625
desflurane	metyrosine	0.504065
desflurane	rimantadine	0.41
desflurane	colistin	0.511811
desflurane	cefprozil	0.515625
desflurane	nalidixic acid	0.515625
desflurane	vildagliptin	0.5
desflurane	bumetanide	0.515625
desflurane	methylphenidate	0.52381
desflurane	remoxipride	0.519685
desflurane	ximelagatran	0.515625
desflurane	imipramine	0.5
desflurane	quazepam	0.515625
desflurane	balsalazide	0.503937
desflurane	camazepam	0.515625
desflurane	econazole	0.507812
desflurane	felodipine	0.515625
desflurane	carbamazepine	0.515625
desflurane	doxacurium chloride	0.515625
desflurane	methazolamide	0.519685
desflurane	buprenorphine	0.515625
desflurane	azathioprine	0.515625
desflurane	rufinamide	0.511811
desflurane	fondaparinux sodium	0.515625
desflurane	dolasetron	0.515625
desflurane	tazarotene	0.515625
desflurane	zaleplon	0.515625
desflurane	betahistine	0.476636
desflurane	isradipine	0.515625
desflurane	cisplatin	0.269231
desflurane	thiopental	0.511811
desflurane	naftifine	0.503937
desflurane	bethanidine	0.439655
desflurane	procaine	0.479339
desflurane	diatrizoate	0.519685
desflurane	neomycin	0.515625
desflurane	talbutal	0.496063
desflurane	allylestrenol	0.52459
desflurane	desipramine	0.5
desflurane	enalapril	0.519685
desflurane	bambuterol	0.507937
desflurane	suprofen	0.515873
desflurane	clemastine	0.519685
desflurane	azilsartan medoxomil	0.515625
desflurane	oxyphenbutazone	0.515625
desflurane	ibudilast	0.515625
desflurane	liothyronine	0.496063
desflurane	cilazapril	0.515625
desflurane	terazosin	0.515625
desflurane	varenicline	0.515625
desflurane	tranylcypromine	0.486726
desflurane	acetohexamide	0.515625
desflurane	gadoversetamide	0.434783
desflurane	tofisopam	0.515625
desflurane	moclobemide	0.508197
desflurane	carboprost tromethamine	0.512
desflurane	diclofenamide	0.512
desflurane	menthol	0.424242
desflurane	l-methionine	0.44898
desflurane	leflunomide	0.511811
desflurane	ethionamide	0.525424
desflurane	lercanidipine	0.515625
desflurane	benzyl benzoate	0.447368
desflurane	metixene	0.515625
desflurane	anastrozole	0.52
desflurane	aprobarbital	0.492063
desflurane	alendronate	0.520325
desflurane	dantrolene	0.515625
desflurane	oxaliplatin	0.515873
desflurane	toremifene	0.515625
desflurane	iodixanol	0.515625
desflurane	rasagiline	0.512
desflurane	terlipressin	0.515625
desflurane	vancomycin	0.515625
desflurane	mesalazine	0.491803
desflurane	midazolam	0.515625
desflurane	ketazolam	0.515625
desflurane	thiethylperazine	0.507812
desflurane	alvimopan	0.515625
desflurane	nitisinone	0.515625
desflurane	pyridoxal	0.507812
desflurane	butoconazole	0.519685
desflurane	halobetasol propionate	0.515625
desflurane	phentermine	0.485714
desflurane	doxazosin	0.515625
desflurane	ribavirin	0.515625
desflurane	pravastatin	0.515625
desflurane	indacaterol	0.515625
desflurane	chlorotrianisene	0.507937
desflurane	terbinafine	0.532258
desflurane	tirofiban	0.515625
desflurane	morphine	0.515625
desflurane	piperazine	0.301887
desflurane	methoxamine	0.515873
desflurane	metrizamide	0.515625
desflurane	ethambutol	0.423913
desflurane	lorazepam	0.515625
desflurane	orphenadrine	0.492188
desflurane	pipazethate	0.515625
desflurane	vemurafenib	0.515625
desflurane	fingolimod	0.487395
desflurane	bromocriptine	0.515625
desflurane	glutathione	0.52
desflurane	cyclandelate	0.532258
desflurane	chloropyramine	0.515625
desflurane	difluprednate	0.515625
desflurane	misoprostol	0.524194
desflurane	aminolevulinic acid	0.347826
desflurane	aminoglutethimide	0.515625
desflurane	methylnaltrexone	0.515625
desflurane	perindopril	0.519685
desflurane	niclosamide	0.515625
desflurane	tolazamide	0.503937
desflurane	isoprenaline	0.521008
desflurane	tasosartan	0.515625
desflurane	glycodiazine	0.492063
desflurane	tymazoline	0.511811
desflurane	cefotetan	0.515625
desflurane	buspirone	0.507937
desflurane	oxcarbazepine	0.515625
desflurane	raloxifene	0.515625
desflurane	nandrolone phenpropionate	0.515625
desflurane	phenindamine	0.515625
desflurane	antipyrine	0.515625
desflurane	mifepristone	0.515625
desflurane	dyphylline	0.515625
desflurane	tiaprofenic acid	0.511811
desflurane	doxapram	0.515625
desflurane	cyclophosphamide	0.504
desflurane	flufenamic acid	0.488
desflurane	prazosin	0.515625
desflurane	inulin	0.515625
desflurane	nelarabine	0.515625
desflurane	oxacillin	0.515625
desflurane	dexmethylphenidate	0.52381
desflurane	salicylic acid	0.424779
desflurane	l-glutamine	0.469388
desflurane	nitroglycerin	0.451923
desflurane	regadenoson	0.515625
desflurane	pethidine	0.519685
desflurane	terconazole	0.515625
desflurane	pseudoephedrine	0.491228
desflurane	trichlormethiazide	0.515625
desflurane	ethacrynic acid	0.515625
desflurane	tioguanine	0.503937
desflurane	triprolidine	0.515625
desflurane	estazolam	0.515625
desflurane	permethrin	0.5
desflurane	mirtazapine	0.515625
desflurane	anagrelide	0.515625
desflurane	iproniazid	0.478261
desflurane	prazepam	0.515625
desflurane	clobetasol propionate	0.515625
desflurane	cyclopentolate	0.515625
desflurane	aprindine	0.515625
desflurane	chlorhexadol	0.477477
desflurane	gadoteridol	0.443396
desflurane	carbenoxolone	0.507812
desflurane	clomocycline	0.515625
desflurane	ketorolac	0.515625
desflurane	propranolol	0.483333
desflurane	levothyroxine	0.496063
desflurane	tapentadol	0.508065
desflurane	amifostine	0.43299
desflurane	azithromycin	0.515625
desflurane	emedastine	0.515625
desflurane	naproxen	0.520325
desflurane	adefovir dipivoxil	0.515625
desflurane	meticillin	0.515625
desflurane	etidronic acid	0.469027
desflurane	tubocurarine	0.515625
desflurane	aciclovir	0.507812
desflurane	oxymetazoline	0.519685
desflurane	phenylpropanolamine	0.486239
desflurane	ticlopidine	0.515625
desflurane	crizotinib	0.515625
desflurane	gadopentetate dimeglumine	0.491667
desflurane	phentolamine	0.515873
desflurane	clarithromycin	0.515625
desflurane	idoxuridine	0.515625
desflurane	metronidazole	0.519685
desflurane	phenindione	0.52
desflurane	dactinomycin	0.515625
desflurane	sulfasalazine	0.507812
desflurane	promethazine	0.507812
desflurane	hydromorphone	0.515625
desflurane	trilostane	0.515625
desflurane	dextrothyroxine	0.496063
desflurane	flurbiprofen	0.52
desflurane	citric acid	0.495798
desflurane	mitotane	0.528455
desflurane	memantine	0.371429
desflurane	fluticasone propionate	0.515625
desflurane	enoximone	0.492188
desflurane	dihydrotestosterone	0.521739
desflurane	voglibose	0.511811
desflurane	melphalan	0.525
desflurane	nedocromil	0.515625
desflurane	capecitabine	0.515625
desflurane	probucol	0.515625
desflurane	tetrabenazine	0.515625
desflurane	molindone	0.515625
desflurane	paliperidone	0.515625
desflurane	ingenol mebutate	0.515625
desflurane	nalbuphine	0.515625
desflurane	flavoxate	0.515625
desflurane	clofarabine	0.515625
desflurane	everolimus	0.515625
desflurane	promazine	0.507812
desflurane	prilocaine	0.487805
desflurane	nefazodone	0.515625
desflurane	cefacetrile	0.515625
desflurane	lansoprazole	0.515625
desflurane	levobunolol	0.515625
desflurane	mirabegron	0.515625
desflurane	propofol	0.530973
desflurane	zidovudine	0.515625
desflurane	flucytosine	0.380165
desflurane	cerivastatin	0.515625
desflurane	selegiline	0.495726
desflurane	guanfacine	0.508065
desflurane	cyclosporine	0.519685
desflurane	voriconazole	0.515625
desflurane	alitretinoin	0.504065
desflurane	perhexiline	0.425926
desflurane	alprazolam	0.515625
desflurane	zopiclone	0.515625
desflurane	meropenem	0.515625
desflurane	idarubicin	0.515625
desflurane	gadofosveset trisodium	0.515625
desflurane	lovastatin	0.515625
desflurane	paricalcitol	0.516129
desflurane	chlormezanone	0.515625
desflurane	arbutamine	0.520325
desflurane	digoxin	0.515625
desflurane	tiagabine	0.515625
desflurane	mepyramine	0.507812
desflurane	mitomycin	0.515625
desflurane	phensuximide	0.511811
desflurane	degarelix	0.515625
desflurane	cladribine	0.515625
desflurane	boceprevir	0.515625
desflurane	travoprost	0.507812
desflurane	acenocoumarol	0.515625
desflurane	clomipramine	0.507812
desflurane	trimethadione	0.456693
desflurane	dexmedetomidine	0.519685
desflurane	chlorhexidine	0.48
desflurane	alfacalcidol	0.507812
desflurane	malathion	0.496063
desflurane	proguanil	0.504132
desflurane	aldosterone	0.519685
desflurane	tripelennamine	0.507812
desflurane	propafenone	0.519685
desflurane	saquinavir	0.515625
desflurane	ritodrine	0.537815
desflurane	trovafloxacin	0.515625
desflurane	clopidogrel	0.515625
desflurane	spaglumic acid	0.516129
desflurane	carbinoxamine	0.515625
desflurane	mazindol	0.515625
desflurane	dihydrotachysterol	0.508197
desflurane	colestipol	0.321839
desflurane	furazolidone	0.511811
desflurane	linagliptin	0.515625
desflurane	almotriptan	0.515625
desflurane	sirolimus	0.515625
desflurane	mycophenolate mofetil	0.515625
desflurane	dimethyl sulfoxide	0.113208
desflurane	pimecrolimus	0.515625
desflurane	eplerenone	0.515625
desflurane	ampicillin	0.515625
desflurane	alprenolol	0.524194
desflurane	trihexyphenidyl	0.507812
desflurane	hydrocortisone	0.515625
desflurane	zalcitabine	0.515625
desflurane	olmesartan	0.515625
desflurane	pyrimethamine	0.515625
desflurane	efavirenz	0.515625
desflurane	duloxetine	0.515625
desflurane	rifaximin	0.515625
desflurane	alverine	0.439252
desflurane	triamterene	0.515625
desflurane	amrinone	0.507937
desflurane	penicillamine	0.439252
desflurane	tadalafil	0.515625
desflurane	cefotaxime	0.515625
desflurane	simvastatin	0.515625
desflurane	lurasidone	0.515625
desflurane	nitrazepam	0.515625
desflurane	encainide	0.515625
desflurane	l-glutamic acid	0.458333
desflurane	lincomycin	0.515625
desflurane	procarbazine	0.471074
desflurane	protriptyline	0.52381
desflurane	zuclopenthixol	0.515625
desflurane	lomustine	0.475806
desflurane	oxyphenonium	0.515625
desflurane	secobarbital	0.503937
desflurane	clonidine	0.480315
desflurane	quinidine	0.515625
desflurane	biotin	0.515625
desflurane	ticarcillin	0.515625
desflurane	chlorzoxazone	0.528
desflurane	dronabinol	0.515625
desflurane	quetiapine	0.515625
desflurane	cefdinir	0.515625
desflurane	choline	0.407407
desflurane	gatifloxacin	0.515625
desflurane	succinylcholine	0.490385
desflurane	netilmicin	0.515625
desflurane	calcitriol	0.515625
desflurane	remikiren	0.515625
desflurane	temafloxacin	0.515625
desflurane	sibutramine	0.515873
desflurane	cefoperazone	0.515625
desflurane	desmopressin	0.515625
desflurane	celecoxib	0.515625
desflurane	dimenhydrinate	0.515625
desflurane	cefradine	0.515625
desflurane	halothane	0.304878
desflurane	fenfluramine	0.542373
desflurane	risperidone	0.515625
desflurane	ceftriaxone	0.515625
desflurane	sulfisoxazole	0.519685
desflurane	norgestimate	0.519685
desflurane	clonazepam	0.515625
desflurane	norepinephrine	0.495726
desflurane	pirenzepine	0.515625
desflurane	chenodeoxycholic acid	0.491379
desflurane	oxytetracycline	0.515625
desflurane	fotemustine	0.507812
desflurane	tipranavir	0.515625
desflurane	sodium stibogluconate	0.515625
desflurane	papaverine	0.515625
desflurane	pancuronium	0.5
desflurane	silodosin	0.515625
desflurane	vincristine	0.515625
desflurane	probenecid	0.507812
desflurane	diflunisal	0.515873
desflurane	omeprazole	0.515625
desflurane	selenium sulfide	0.0192308
desflurane	miconazole	0.507812
desflurane	hyoscyamine	0.515625
desflurane	allopurinol	0.496063
desflurane	acetylsalicylic acid	0.524194
desflurane	fluorescein	0.515625
desflurane	maraviroc	0.515625
desflurane	acetylcarnitine	0.53913
desflurane	palonosetron	0.515625
desflurane	pimozide	0.515625
desflurane	lofexidine	0.52
desflurane	captopril	0.52
desflurane	domperidone	0.515625
desflurane	verapamil	0.507812
desflurane	diphenylpyraline	0.541667
desflurane	rimexolone	0.519685
desflurane	phenoxybenzamine	0.503937
desflurane	dicoumarol	0.515625
desflurane	dorzolamide	0.515625
desflurane	bretylium	0.459016
desflurane	orciprenaline	0.521368
desflurane	pralidoxime	0.491379
desflurane	montelukast	0.515625
desflurane	clodronate	0.408696
desflurane	sulfadimethoxine	0.515625
desflurane	alosetron	0.515625
desflurane	oxprenolol	0.495935
desflurane	biperiden	0.515625
desflurane	oxyphenisatin	0.515625
desflurane	triamcinolone	0.515625
desflurane	dipivefrin	0.519685
desflurane	clenbuterol	0.515873
desflurane	phenolphthalein	0.515625
desflurane	diflorasone	0.515625
desflurane	phenformin	0.486486
desflurane	isothipendyl	0.515625
desflurane	ifosfamide	0.511811
desflurane	cholecalciferol	0.492063
desflurane	riluzole	0.515625
desflurane	ethylestrenol	0.52459
desflurane	lapatinib	0.515625
desflurane	methyprylon	0.495935
desflurane	anidulafungin	0.515625
desflurane	saxagliptin	0.519685
desflurane	emtricitabine	0.515625
desflurane	minaprine	0.519685
desflurane	mianserin	0.515625
desflurane	granisetron	0.515625
desflurane	prasugrel	0.515625
desflurane	acitretin	0.519685
desflurane	famciclovir	0.507812
desflurane	sitagliptin	0.515625
desflurane	asenapine	0.515625
desflurane	l-lysine	0.445652
desflurane	metolazone	0.515625
desflurane	pentosan polysulfate	0.515625
desflurane	meprobamate	0.412844
desflurane	calcidiol	0.5
desflurane	meclizine	0.504
desflurane	bismuth subsalicylate	0.5
desflurane	paramethasone	0.515625
desflurane	amdinocillin	0.515625
desflurane	rivaroxaban	0.515625
desflurane	nifedipine	0.515625
desflurane	flumazenil	0.515625
desflurane	megestrol acetate	0.507812
desflurane	terbutaline	0.512605
desflurane	clocortolone	0.515625
desflurane	irbesartan	0.515625
desflurane	isoniazid	0.462963
desflurane	levofloxacin	0.515625
desflurane	etravirine	0.515625
desflurane	amantadine	0.304762
desflurane	stavudine	0.515625
desflurane	albendazole	0.511811
desflurane	miglustat	0.47619
desflurane	isopropamide	0.519685
desflurane	telbivudine	0.515625
desflurane	raltitrexed	0.515625
desflurane	suramin	0.515625
desflurane	pralatrexate	0.515625
desflurane	glipizide	0.515625
desflurane	etretinate	0.519685
desflurane	vilazodone	0.515625
desflurane	dapsone	0.452991
desflurane	alfuzosin	0.515625
desflurane	frovatriptan	0.515625
desflurane	flecainide	0.515625
desflurane	mometasone	0.515625
desflurane	acetohydroxamic acid	0.351852
desflurane	ambenonium	0.508065
desflurane	alfentanil	0.515625
desflurane	spironolactone	0.507812
desflurane	bacitracin	0.515625
desflurane	erlotinib	0.515625
desflurane	desonide	0.515625
desflurane	sulindac	0.515625
desflurane	ketamine	0.515625
desflurane	thiotepa	0.361905
desflurane	azatadine	0.515625
desflurane	glyburide	0.515625
desflurane	octreotide	0.515625
desflurane	oxazepam	0.515625
desflurane	valdecoxib	0.515625
desflurane	glycerol	0.288462
desflurane	posaconazole	0.515625
desflurane	almitrine	0.519685
desflurane	deferasirox	0.515625
desflurane	spectinomycin	0.515625
desflurane	zolpidem	0.515625
desflurane	bisoprolol	0.495935
desflurane	nadolol	0.515625
desflurane	doxorubicin	0.515625
desflurane	loxapine	0.515625
desflurane	haloperidol	0.511811
desflurane	l-arginine	0.490196
desflurane	melatonin	0.515625
desflurane	doxylamine	0.515625
desflurane	bexarotene	0.507812
desflurane	lumiracoxib	0.507812
desflurane	ergonovine	0.515625
desflurane	oxybutynin	0.515625
desflurane	oxitriptan	0.515625
desflurane	oxycodone	0.515625
desflurane	mitiglinide	0.507937
desflurane	progesterone	0.483871
desflurane	clozapine	0.515625
desflurane	ivacaftor	0.515625
desflurane	prochlorperazine	0.515625
desflurane	glutethimide	0.515625
desflurane	caffeine	0.515625
desflurane	temazepam	0.515625
desflurane	tiludronate	0.496
desflurane	sertindole	0.515625
desflurane	carteolol	0.515625
desflurane	buformin	0.446809
desflurane	cefmetazole	0.515625
desflurane	exemestane	0.52381
desflurane	roflumilast	0.515625
desflurane	methadone	0.515873
desflurane	delavirdine	0.515625
desflurane	caspofungin	0.515625
desflurane	enflurane	0.6
desflurane	methysergide	0.515625
desflurane	bicalutamide	0.515625
desflurane	eszopiclone	0.515625
desflurane	piperacillin	0.515625
desflurane	candesartan	0.515625
desflurane	ceftibuten	0.515625
desflurane	alogliptin	0.515625
desflurane	podofilox	0.515625
desflurane	prenylamine	0.512397
desflurane	ethotoin	0.515625
desflurane	tretinoin	0.504065
desflurane	tolbutamide	0.52
desflurane	ouabain	0.515625
desflurane	lenalidomide	0.515625
desflurane	cefonicid	0.515625
desflurane	dabigatran etexilate	0.515625
desflurane	chloral hydrate	0.321429
desflurane	brimonidine	0.515625
desflurane	icatibant	0.515625
desflurane	benzonatate	0.504065
desflurane	cilostazol	0.515625
desflurane	ketotifen	0.515625
desflurane	methyclothiazide	0.515625
desflurane	astemizole	0.515625
desflurane	rifabutin	0.515625
desflurane	orlistat	0.511811
desflurane	amlodipine	0.515625
desflurane	cycloserine	0.394231
desflurane	gadoxetate	0.515873
desflurane	budesonide	0.515625
desflurane	amlexanox	0.515625
desflurane	ganciclovir	0.515625
desflurane	amiodarone	0.515625
desflurane	goserelin	0.515625
desflurane	codeine	0.515625
desflurane	olanzapine	0.515625
desflurane	argatroban	0.515625
desflurane	fentanyl	0.511811
desflurane	trioxsalen	0.515625
desflurane	penicillin v	0.515625
desflurane	butenafine	0.504065
desflurane	isocarboxazid	0.491935
desflurane	fenoprofen	0.520325
desflurane	cefaclor	0.515625
desflurane	ticrynafen	0.515625
desflurane	phenacetin	0.54386
desflurane	adinazolam	0.515625
desflurane	fructose	0.508065
desflurane	sulfamethoxazole	0.519685
desflurane	tocainide	0.5
desflurane	grepafloxacin	0.515625
desflurane	ezogabine	0.515873
desflurane	droperidol	0.515625
desflurane	abacavir	0.515625
desflurane	vorinostat	0.483051
desflurane	nimodipine	0.515625
desflurane	demeclocycline	0.515625
desflurane	ticagrelor	0.515625
desflurane	tolrestat	0.515625
desflurane	roxatidine acetate	0.496063
desflurane	pipobroman	0.405405
desflurane	ketoconazole	0.515625
desflurane	sorafenib	0.515625
desflurane	methdilazine	0.507812
desflurane	eprosartan	0.515625
desflurane	pyrazinamide	0.472727
desflurane	tolnaftate	0.528
desflurane	sparfloxacin	0.515625
desflurane	gadobenate dimeglumine	0.511811
desflurane	josamycin	0.515625
desflurane	bupranolol	0.508065
desflurane	brompheniramine	0.515625
desflurane	naratriptan	0.515625
desflurane	temozolomide	0.515625
desflurane	diethylpropion	0.508197
desflurane	fluocinolone acetonide	0.515625
desflurane	isosorbide mononitrate	0.488189
desflurane	carglumic acid	0.491379
desflurane	lornoxicam	0.515625
desflurane	prednisone	0.515625
desflurane	troglitazone	0.515625
desflurane	acarbose	0.515625
desflurane	tolterodine	0.528
desflurane	pemoline	0.515625
desflurane	sulfapyridine	0.5
desflurane	fluorometholone	0.515625
desflurane	physostigmine	0.515625
desflurane	gabapentin	0.486239
desflurane	iobenguane	0.416667
desflurane	amsacrine	0.515625
desflurane	methylergometrine	0.515625
desflurane	conivaptan	0.515625
desflurane	timolol	0.515625
desflurane	betazole	0.351852
desflurane	tridihexethyl	0.507812
desflurane	rescinnamine	0.515625
desflurane	levetiracetam	0.459016
desflurane	indinavir	0.515625
desflurane	fluspirilene	0.515625
desflurane	disopyramide	0.515625
desflurane	minocycline	0.515625
desflurane	moexipril	0.515625
desflurane	glycine	0.365385
desflurane	zafirlukast	0.515625
desflurane	loperamide	0.515625
desflurane	valpromide	0.347368
desflurane	gonadorelin	0.515625
desflurane	deslanoside	0.515625
desflurane	acebutolol	0.515625
desflurane	thioridazine	0.507812
desflurane	estradiol	0.52
desflurane	itraconazole	0.515625
desflurane	chlordiazepoxide	0.515625
desflurane	rocuronium	0.5
desflurane	dextroamphetamine	0.464646
desflurane	bupivacaine	0.507812
desflurane	cytarabine	0.515625
desflurane	amphetamine	0.464646
desflurane	bezitramide	0.515625
desflurane	nomifensine	0.515625
desflurane	aztreonam	0.515625
desflurane	calcipotriol	0.507812
desflurane	atovaquone	0.515625
desflurane	dimetindene	0.515625
desflurane	betaxolol	0.516393
desflurane	dalfampridine	0.310345
desflurane	pantoprazole	0.515625
desflurane	cefmenoxime	0.515625
desflurane	pipotiazine	0.515625
desflurane	citalopram	0.515625
desflurane	methoxsalen	0.515625
desflurane	methylscopolamine bromide	0.515625
desflurane	midodrine	0.515873
desflurane	tigecycline	0.515625
desflurane	ethopropazine	0.507812
desflurane	darifenacin	0.515625
desflurane	ethanol	0.117647
desflurane	cefuroxime	0.515625
desflurane	xylometazoline	0.52
desflurane	bosentan	0.515625
desflurane	leucovorin	0.515625
desflurane	fenoldopam	0.515625
desflurane	reserpine	0.515625
desflurane	chlorthalidone	0.515625
desflurane	tegaserod	0.515625
desflurane	medrysone	0.519685
desflurane	fludarabine	0.515625
desflurane	carbetocin	0.515625
desflurane	erythrityl tetranitrate	0.508772
desflurane	propiomazine	0.515625
desflurane	mercaptopurine	0.472
desflurane	griseofulvin	0.515625
desflurane	cefalotin	0.515625
desflurane	chlorprothixene	0.519685
desflurane	pargyline	0.435185
desflurane	lipoic acid	0.414414
desflurane	gentamicin	0.515625
desflurane	capreomycin	0.515625
desflurane	penbutolol	0.52381
desflurane	primaquine	0.519685
desflurane	bromazepam	0.515625
desflurane	sparteine	0.471545
desflurane	arsenic trioxide	0.172414
desflurane	anileridine	0.515625
desflurane	linezolid	0.515625
desflurane	oxamniquine	0.515625
desflurane	tafluprost	0.507812
desflurane	cinchocaine	0.515625
desflurane	mupirocin	0.515625
desflurane	tobramycin	0.507812
desflurane	abiraterone	0.515625
desflurane	artemether	0.515625
desflurane	primidone	0.519685
desflurane	guanidine	0.153846
desflurane	diethylstilbestrol	0.5
desflurane	norelgestromin	0.515873
desflurane	valsartan	0.515625
desflurane	chlorphenamine	0.515625
desflurane	trimethaphan	0.515625
desflurane	amoxicillin	0.515625
desflurane	eribulin	0.515625
desflurane	phenylephrine	0.478261
desflurane	cathine	0.486239
desflurane	lomefloxacin	0.515625
desflurane	busulfan	0.376344
desflurane	olsalazine	0.492063
desflurane	irinotecan	0.515625
desflurane	methantheline	0.515625
desflurane	sulfathiazole	0.507937
desflurane	trimetrexate	0.515625
desflurane	methaqualone	0.515625
desflurane	dopamine	0.459459
desflurane	dinoprost tromethamine	0.504
desflurane	azelastine	0.515625
desflurane	butorphanol	0.515625
desflurane	dehydroepiandrosterone	0.528
desflurane	risedronate	0.519685
desflurane	atenolol	0.52459
desflurane	hydroxyurea	0.259259
desflurane	gestodene	0.52381
desflurane	tazobactam	0.515625
desflurane	tioconazole	0.507812
desflurane	dacarbazine	0.511811
desflurane	fenofibrate	0.519685
desflurane	lactulose	0.515625
desflurane	carbachol	0.319149
desflurane	estramustine	0.519685
desflurane	colchicine	0.515625
desflurane	cyclothiazide	0.515625
desflurane	ephedrine	0.491228
desflurane	docetaxel	0.515625
desflurane	adenosine	0.515625
desflurane	zoledronate	0.519685
desflurane	methsuximide	0.511811
desflurane	antazoline	0.515625
desflurane	nitric oxide	0.0192308
desflurane	darunavir	0.515625
desflurane	nitrendipine	0.515625
desflurane	mesoridazine	0.507812
desflurane	pentostatin	0.515625
desflurane	tamoxifen	0.515625
desflurane	lubiprostone	0.519685
desflurane	modafinil	0.491803
desflurane	trifluridine	0.515625
desflurane	daunorubicin	0.515625
desflurane	fluoxymesterone	0.515625
desflurane	metocurine iodide	0.515625
desflurane	fluocinonide	0.515625
desflurane	drotaverine	0.515625
desflurane	l-dopa	0.508197
desflurane	nialamide	0.52
desflurane	iloprost	0.515625
desflurane	pregabalin	0.417476
desflurane	mibefradil	0.515625
desflurane	ardeparin	0.515625
desflurane	valaciclovir	0.515625
desflurane	dydrogesterone	0.488189
desflurane	proflavine	0.478992
desflurane	halazepam	0.515625
desflurane	clioquinol	0.503937
desflurane	epoprostenol	0.511811
desflurane	edetic acid	0.394231
desflurane	paclitaxel	0.515625
desflurane	virginiamycin m1	0.515625
desflurane	glycopyrrolate	0.515625
desflurane	methyldopa	0.512
desflurane	rifapentine	0.515625
desflurane	kanamycin	0.515625
desflurane	nafarelin	0.515625
desflurane	ceruletide	0.515625
desflurane	valproic acid	0.343434
desflurane	cetrorelix	0.515625
desflurane	sulfamerazine	0.507937
desflurane	gadodiamide	0.427273
desflurane	fexofenadine	0.515625
desflurane	nitazoxanide	0.515625
desflurane	norethindrone	0.512
desflurane	sumatriptan	0.507812
desflurane	tizanidine	0.515625
desflurane	cinoxacin	0.515625
desflurane	nateglinide	0.507937
desflurane	afatinib	0.515625
desflurane	practolol	0.52459
desflurane	l-aspartic acid	0.483871
desflurane	carboplatin	0.5
desflurane	venlafaxine	0.52381
desflurane	pemetrexed	0.515625
desflurane	reboxetine	0.515625
desflurane	mepenzolate	0.515625
desflurane	quinine	0.515625
desflurane	benzocaine	0.473684
desflurane	yohimbine	0.515625
desflurane	haloprogin	0.516393
desflurane	vecuronium	0.5
desflurane	desoximetasone	0.515625
desflurane	pioglitazone	0.515625
desflurane	sertaconazole	0.515625
desflurane	donepezil	0.515625
desflurane	sildenafil	0.515625
desflurane	cidofovir	0.507812
desflurane	chlorothiazide	0.515625
desflurane	streptomycin	0.515625
desflurane	formoterol	0.52381
desflurane	dezocine	0.515625
desflurane	formestane	0.5
desflurane	chlorambucil	0.491667
desflurane	propantheline	0.515625
desflurane	nicardipine	0.515625
desflurane	verteporfin	0.515625
desflurane	ibuprofen	0.491525
desflurane	bentiromide	0.507812
desflurane	methamphetamine	0.495146
desflurane	pipecuronium	0.507812
desflurane	ketoprofen	0.5
desflurane	piroxicam	0.515625
desflurane	aniracetam	0.507812
desflurane	cromoglicic acid	0.515625
desflurane	fosfomycin	0.495327
desflurane	theobromine	0.515625
desflurane	phylloquinone	0.515625
desflurane	neostigmine	0.508197
desflurane	theophylline	0.519685
desflurane	valrubicin	0.515625
desflurane	hydralazine	0.483871
desflurane	mebendazole	0.503937
desflurane	atropine	0.515625
desflurane	tetracycline	0.515625
desflurane	alimemazine	0.507812
desflurane	bosutinib	0.515625
desflurane	sulfacetamide	0.443548
desflurane	sevoflurane	0.607143
desflurane	azidocillin	0.515625
desflurane	quinapril	0.515625
desflurane	ropinirole	0.519685
desflurane	clorazepate	0.515625
desflurane	gemifloxacin	0.515625
desflurane	dutasteride	0.515625
desflurane	nicergoline	0.515625
desflurane	cefpodoxime	0.515625
desflurane	ciclopirox	0.507812
desflurane	cevimeline	0.507812
desflurane	cimetidine	0.47541
desflurane	bethanechol	0.383178
desflurane	ethyl biscoumacetate	0.515625
desflurane	sulfamethizole	0.511811
desflurane	maprotiline	0.519685
desflurane	altretamine	0.307018
desflurane	dicloxacillin	0.515625
desflurane	sufentanil	0.515625
desflurane	amodiaquine	0.515625
desflurane	fenoterol	0.53719
desflurane	sunitinib	0.515625
desflurane	alclometasone	0.515625
desflurane	nicotine	0.52381
desflurane	vapreotide	0.515625
desflurane	acamprosate	0.358491
desflurane	candicidin	0.515625
desflurane	mefenamic acid	0.5
desflurane	milnacipran	0.515873
desflurane	dexamethasone	0.515625
desflurane	calcium acetate	0.211538
desflurane	sulfadiazine	0.492063
desflurane	pramipexole	0.515625
desflurane	salbutamol	0.53719
desflurane	regorafenib	0.515625
desflurane	nisoldipine	0.515625
desflurane	lymecycline	0.515625
desflurane	cyclizine	0.495935
desflurane	clobazam	0.515625
desflurane	danazol	0.515625
desflurane	tacrolimus	0.515625
desflurane	indomethacin	0.515625
desflurane	clofazimine	0.515625
desflurane	repaglinide	0.515625
desflurane	vardenafil	0.515625
desflurane	zanamivir	0.515625
desflurane	mepivacaine	0.507812
desflurane	creatine	0.40404
desflurane	fidaxomicin	0.515625
desflurane	thioproperazine	0.515625
desflurane	topiramate	0.515625
desflurane	ondansetron	0.515625
desflurane	pentoxifylline	0.515625
desflurane	diazoxide	0.515625
desflurane	aliskiren	0.515625
desflurane	rilpivirine	0.507812
desflurane	isometheptene	0.428571
desflurane	brinzolamide	0.515625
desflurane	amprenavir	0.515625
desflurane	cyproterone acetate	0.515625
desflurane	fosinopril	0.515625
desflurane	etoposide	0.515625
desflurane	aminohippurate	0.47619
desflurane	mephentermine	0.486239
desflurane	diclofenac	0.492063
desflurane	salsalate	0.515625
desflurane	nilotinib	0.515625
desflurane	ethosuximide	0.470588
desflurane	deferoxamine	0.451327
desflurane	bimatoprost	0.52
desflurane	carmustine	0.426087
desflurane	scopolamine	0.515625
desflurane	telaprevir	0.515625
desflurane	nortriptyline	0.519685
desflurane	nitroxoline	0.515625
desflurane	fusidic acid	0.515625
desflurane	histamine phosphate	0.409524
desflurane	lisuride	0.515625
desflurane	miglitol	0.47619
desflurane	fludrocortisone	0.515625
desflurane	gallamine triethiodide	0.508197
desflurane	fluoxetine	0.512
desflurane	auranofin	0.515625
desflurane	ramipril	0.519685
desflurane	tolcapone	0.515625
desflurane	ajmaline	0.515625
desflurane	betamethasone	0.515625
desflurane	glisoxepide	0.515625
desflurane	sulpiride	0.515625
desflurane	nitrofurantoin	0.515625
desflurane	tenofovir	0.515625
desflurane	torasemide	0.515625
desflurane	procyclidine	0.507812
desflurane	amoxapine	0.515625
desflurane	diloxanide	0.519685
desflurane	chlorphenesin	0.504673
desflurane	lindane	0.43617
desflurane	aminocaproic acid	0.303371
desflurane	rimonabant	0.515625
desflurane	treprostinil	0.515625
desflurane	vitamin c	0.515625
desflurane	vitamin a	0.508333
desflurane	vitamin e	0.515625
desflurane	oxeladin	0.52381
desflurane	cabazitaxel	0.515625
desflurane	dimercaprol	0.45283
desflurane	phenazopyridine	0.468254
desflurane	naloxone	0.515625
desflurane	pirbuterol	0.52381
desflurane	procaterol	0.515625
desflurane	nelfinavir	0.515625
desflurane	ethanolamine oleate	0.34375
desflurane	benzatropine	0.515625
desflurane	fomepizole	0.465517
desflurane	cysteamine	0.235294
desflurane	arbekacin	0.515625
desflurane	meclofenamic acid	0.496063
desflurane	diazepam	0.515625
desflurane	etodolac	0.515625
desflurane	lidocaine	0.504132
desflurane	nabilone	0.515625
desflurane	levonorgestrel	0.512
desflurane	beclomethasone	0.515625
desflurane	dienestrol	0.479675
desflurane	menadione	0.511811
desflurane	pheniramine	0.515625
desflurane	halofantrine	0.515625
desflurane	alprostadil	0.524194
desflurane	salicylamide	0.451327
desflurane	clomifene	0.515625
desflurane	levocabastine	0.515625
desflurane	doxepin	0.515625
desflurane	nimesulide	0.507812
desflurane	sulfamoxole	0.519685
desflurane	topotecan	0.515625
desflurane	hydroxocobalamin	0.515625
desflurane	rosiglitazone	0.515625
desflurane	trandolapril	0.519685
desflurane	zonisamide	0.511811
desflurane	pefloxacin	0.515625
desflurane	tolvaptan	0.515625
desflurane	buclizine	0.507937
desflurane	dirithromycin	0.515625
desflurane	telavancin	0.515625
desflurane	chloramphenicol	0.515625
desflurane	mivacurium	0.515625
desflurane	lamivudine	0.515625
desflurane	docosanol	0.377358
desflurane	hydroxyzine	0.515873
desflurane	temsirolimus	0.515625
desflurane	loracarbef	0.515625
desflurane	ciclesonide	0.515625
desflurane	diphemanil methylsulfate	0.515873
desflurane	zolmitriptan	0.515625
desflurane	vidarabine	0.515625
desflurane	isosorbide dinitrate	0.488189
desflurane	cefotiam	0.515625
desflurane	plerixafor	0.478261
desflurane	testosterone	0.508065
desflurane	milrinone	0.519685
desflurane	plicamycin	0.515625
desflurane	aprepitant	0.515625
desflurane	flutamide	0.507812
desflurane	fluphenazine	0.515625
desflurane	phenylbutazone	0.515625
desflurane	epinastine	0.515625
desflurane	cefadroxil	0.515625
desflurane	tamsulosin	0.515625
desflurane	estriol	0.515873
desflurane	riboflavin	0.515625
acetophenazine	fesoterodine	0.273799
acetophenazine	foscarnet	0.414062
acetophenazine	telmisartan	0.321452
acetophenazine	cinacalcet	0.352941
acetophenazine	amiloride	0.375151
acetophenazine	phenelzine	0.354582
acetophenazine	sulfinpyrazone	0.306954
acetophenazine	cocaine	0.283157
acetophenazine	trazodone	0.293009
acetophenazine	meloxicam	0.337621
acetophenazine	perphenazine	0.674972
acetophenazine	difenoxin	0.254134
acetophenazine	gamma hydroxybutyric acid	0.484375
acetophenazine	ergocalciferol	0.288538
acetophenazine	tenoxicam	0.345566
acetophenazine	losartan	0.287988
acetophenazine	l-cysteine	0.390625
acetophenazine	trifluoperazine	0.793946
acetophenazine	roxithromycin	0.284249
acetophenazine	sodium tetradecyl sulfate	0.347826
acetophenazine	l-carnitine	0.390438
acetophenazine	isoetarine	0.340731
acetophenazine	fluvoxamine	0.330226
acetophenazine	gemfibrozil	0.497863
acetophenazine	methocarbamol	0.445887
acetophenazine	polythiazide	0.318861
acetophenazine	pergolide	0.308315
acetophenazine	latamoxef	0.361383
acetophenazine	ritonavir	0.331187
acetophenazine	sotalol	0.302865
acetophenazine	deserpidine	0.356927
acetophenazine	rosuvastatin	0.294314
acetophenazine	benazepril	0.349194
acetophenazine	famotidine	0.340127
acetophenazine	chlorpropamide	0.317139
acetophenazine	pitavastatin	0.311752
acetophenazine	iohexol	0.343411
acetophenazine	guanethidine	0.426295
acetophenazine	dexrazoxane	0.362031
acetophenazine	phenytoin	0.252586
acetophenazine	ursodeoxycholic acid	0.338496
acetophenazine	piretanide	0.354391
acetophenazine	amisulpride	0.353171
acetophenazine	trabectedin	0.38546
acetophenazine	gadobutrol	0.407407
acetophenazine	mezlocillin	0.375309
acetophenazine	sulfaphenazole	0.249186
acetophenazine	guaifenesin	0.364035
acetophenazine	heptabarbital	0.392421
acetophenazine	apixaban	0.349472
acetophenazine	rizatriptan	0.242744
acetophenazine	lumefantrine	0.317886
acetophenazine	amcinonide	0.300752
acetophenazine	diltiazem	0.377461
acetophenazine	moricizine	0.589693
acetophenazine	entecavir	0.278561
acetophenazine	mefloquine	0.317308
acetophenazine	dronedarone	0.335943
acetophenazine	adapalene	0.252931
acetophenazine	monobenzone	0.50996
acetophenazine	methyl aminolevulinate	0.370518
acetophenazine	carisoprodol	0.346491
acetophenazine	mechlorethamine	0.3125
acetophenazine	disulfiram	0.429134
acetophenazine	clofibrate	0.455319
acetophenazine	didanosine	0.273208
acetophenazine	bitolterol	0.427509
acetophenazine	dextropropoxyphene	0.27496
acetophenazine	ergoloid mesylate	0.366221
acetophenazine	hetacillin	0.380038
acetophenazine	pentazocine	0.304418
acetophenazine	methoxyflurane	0.46875
acetophenazine	tranexamic acid	0.452756
acetophenazine	salmeterol	0.327654
acetophenazine	loteprednol	0.223695
acetophenazine	ivermectin	0.28
acetophenazine	nilvadipine	0.317737
acetophenazine	vigabatrin	0.322709
acetophenazine	glycerol phenylbutyrate	0.425764
acetophenazine	ketobemidone	0.366162
acetophenazine	carbenicillin	0.360167
acetophenazine	cefazolin	0.342172
acetophenazine	aripiprazole	0.336752
acetophenazine	metoprolol	0.461707
acetophenazine	salicylate-sodium	0.347534
acetophenazine	atorvastatin	0.345519
acetophenazine	fulvestrant	0.262405
acetophenazine	pamidronate	0.445629
acetophenazine	warfarin	0.275
acetophenazine	dha-paclitaxel	0.351896
acetophenazine	labetalol	0.421392
acetophenazine	rotigotine	0.42963
acetophenazine	ceftaroline fosamil	0.363187
acetophenazine	tacrine	0.273261
acetophenazine	dipyridamole	0.269261
acetophenazine	dantron	0.378378
acetophenazine	oxaprozin	0.240097
acetophenazine	pindolol	0.322622
acetophenazine	bezafibrate	0.375332
acetophenazine	teniposide	0.344807
acetophenazine	ezetimibe	0.332078
acetophenazine	ranitidine	0.3257
acetophenazine	norfloxacin	0.331159
acetophenazine	ceftizoxime	0.336702
acetophenazine	ruxolitinib	0.260274
acetophenazine	methotrexate	0.311439
acetophenazine	phenprocoumon	0.262283
acetophenazine	erythromycin	0.267235
acetophenazine	remifentanil	0.319132
acetophenazine	loratadine	0.294159
acetophenazine	oxandrolone	0.454737
acetophenazine	besifloxacin	0.359137
acetophenazine	oxiconazole	0.244635
acetophenazine	propericiazine	0.772885
acetophenazine	mecamylamine	0.382289
acetophenazine	phenobarbital	0.401227
acetophenazine	thalidomide	0.27438
acetophenazine	lacosamide	0.310067
acetophenazine	trimethoprim	0.371859
acetophenazine	methapyrilene	0.390394
acetophenazine	sevelamer	0.515625
acetophenazine	nepafenac	0.403162
acetophenazine	sitaxentan	0.332893
acetophenazine	clotrimazole	0.381011
acetophenazine	atomoxetine	0.336399
acetophenazine	lopinavir	0.321429
acetophenazine	pasireotide	0.348322
acetophenazine	naphazoline	0.47983
acetophenazine	cephalexin	0.346023
acetophenazine	desogestrel	0.315722
acetophenazine	cinolazepam	0.32978
acetophenazine	stanozolol	0.410628
acetophenazine	carvedilol	0.383394
acetophenazine	micafungin	0.367603
acetophenazine	fumagillin	0.408262
acetophenazine	quinethazone	0.343214
acetophenazine	niflumic acid	0.292661
acetophenazine	amyl nitrite	0.515625
acetophenazine	vismodegib	0.308353
acetophenazine	ropivacaine	0.448187
acetophenazine	iloperidone	0.295817
acetophenazine	sulfanilamide	0.326622
acetophenazine	masoprocol	0.415011
acetophenazine	aclidinium	0.292029
acetophenazine	l-tryptophan	0.37659
acetophenazine	fluorouracil	0.309368
acetophenazine	diphenhydramine	0.386463
acetophenazine	trospium	0.279597
acetophenazine	cefditoren	0.347035
acetophenazine	rivastigmine	0.360963
acetophenazine	cinnarizine	0.302667
acetophenazine	nevirapine	0.347508
acetophenazine	l-ornithine	0.305556
acetophenazine	alizapride	0.289705
acetophenazine	propylthiouracil	0.474359
acetophenazine	tropicamide	0.361217
acetophenazine	polidocanol	0.359375
acetophenazine	magnesium sulfate	0.25
acetophenazine	aminophenazone	0.271845
acetophenazine	nitrofural	0.277992
acetophenazine	dasatinib	0.356633
acetophenazine	phenol	0.5
acetophenazine	oseltamivir	0.248221
acetophenazine	tetrahydrobiopterin	0.269891
acetophenazine	levosimendan	0.402256
acetophenazine	etomidate	0.26404
acetophenazine	linaclotide	0.329511
acetophenazine	zomepirac	0.282559
acetophenazine	tinidazole	0.20994
acetophenazine	amobarbital	0.288204
acetophenazine	cyproheptadine	0.379874
acetophenazine	pentamidine	0.437778
acetophenazine	agomelatine	0.490364
acetophenazine	dapiprazole	0.293413
acetophenazine	spirapril	0.325529
acetophenazine	metformin	0.40625
acetophenazine	ceftazidime	0.354556
acetophenazine	ranolazine	0.464052
acetophenazine	ceforanide	0.358163
acetophenazine	pazopanib	0.365639
acetophenazine	parecoxib	0.264637
acetophenazine	fluvastatin	0.289953
acetophenazine	carbimazole	0.300908
acetophenazine	sertraline	0.266953
acetophenazine	tramadol	0.255895
acetophenazine	levamisole	0.408416
acetophenazine	nystatin	0.242097
acetophenazine	amitriptyline	0.345758
acetophenazine	amikacin	0.25809
acetophenazine	digitoxin	0.228084
acetophenazine	methimazole	0.309524
acetophenazine	bithionol	0.29863
acetophenazine	gentian violet	0.373844
acetophenazine	ibandronate	0.3125
acetophenazine	bupropion	0.323246
acetophenazine	etoricoxib	0.249799
acetophenazine	rabeprazole	0.261772
acetophenazine	vinorelbine	0.38674
acetophenazine	ciprofloxacin	0.339007
acetophenazine	azelaic acid	0.351562
acetophenazine	amineptine	0.394057
acetophenazine	vinblastine	0.385779
acetophenazine	tolmetin	0.267511
acetophenazine	ioflupane i 123	0.293651
acetophenazine	pyridoxal phosphate	0.40709
acetophenazine	magnesium oxide	0.03125
acetophenazine	dexbrompheniramine	0.365823
acetophenazine	natamycin	0.246821
acetophenazine	etonogestrel	0.340852
acetophenazine	minoxidil	0.365578
acetophenazine	rosoxacin	0.275835
acetophenazine	benoxaprofen	0.261924
acetophenazine	methohexital	0.388543
acetophenazine	nizatidine	0.335038
acetophenazine	epirubicin	0.362172
acetophenazine	imiquimod	0.255452
acetophenazine	hydroflumethiazide	0.332797
acetophenazine	tiotropium	0.302009
acetophenazine	mexiletine	0.400881
acetophenazine	moxifloxacin	0.379121
acetophenazine	framycetin	0.211196
acetophenazine	lamotrigine	0.225806
acetophenazine	telithromycin	0.336597
acetophenazine	n-acetyl-d-glucosamine	0.283422
acetophenazine	hydrocodone	0.355158
acetophenazine	progabide	0.269544
acetophenazine	conjugated estrogens	0.271028
acetophenazine	diphenoxylate	0.26639
acetophenazine	clindamycin	0.294118
acetophenazine	ipratropium bromide	0.411985
acetophenazine	zimelidine	0.315722
acetophenazine	rofecoxib	0.267025
acetophenazine	paramethadione	0.337194
acetophenazine	cyanocobalamin	0.367002
acetophenazine	stepronin	0.343949
acetophenazine	bepridil	0.457179
acetophenazine	thenalidine	0.450649
acetophenazine	felbamate	0.399113
acetophenazine	ethchlorvynol	0.346457
acetophenazine	lomitapide	0.338567
acetophenazine	tolazoline	0.369565
acetophenazine	paroxetine	0.418803
acetophenazine	chloroquine	0.417414
acetophenazine	ibutilide	0.329759
acetophenazine	dofetilide	0.337317
acetophenazine	nabumetone	0.420824
acetophenazine	pilocarpine	0.367448
acetophenazine	lactic acid	0.421875
acetophenazine	atracurium	0.2952
acetophenazine	indapamide	0.346124
acetophenazine	aminosalicylic acid	0.446903
acetophenazine	cisapride	0.313679
acetophenazine	dinoprostone	0.261155
acetophenazine	amphotericin b	0.248665
acetophenazine	cefoxitin	0.360403
acetophenazine	dicyclomine	0.427966
acetophenazine	cholic acid	0.347921
acetophenazine	solifenacin	0.298611
acetophenazine	baclofen	0.450644
acetophenazine	ixabepilone	0.268349
acetophenazine	bendroflumethiazide	0.361765
acetophenazine	thiamine	0.226856
acetophenazine	gliquidone	0.333797
acetophenazine	olopatadine	0.280934
acetophenazine	entacapone	0.28927
acetophenazine	sodium bicarbonate	0.140625
acetophenazine	isoflurane	0.329365
acetophenazine	cisatracurium besylate	0.315953
acetophenazine	mannitol	0.476562
acetophenazine	estrone	0.406716
acetophenazine	pranlukast	0.303422
acetophenazine	sucralfate	0.266471
acetophenazine	cefpiramide	0.370911
acetophenazine	paromomycin	0.211196
acetophenazine	dextromethorphan	0.306667
acetophenazine	flunitrazepam	0.309023
acetophenazine	flunarizine	0.324607
acetophenazine	triazolam	0.28167
acetophenazine	eltrombopag	0.33216
acetophenazine	vandetanib	0.303099
acetophenazine	homoharringtonine	0.356692
acetophenazine	dobutamine	0.475054
acetophenazine	bleomycin	0.371564
acetophenazine	proparacaine	0.401596
acetophenazine	sulfamethazine	0.35567
acetophenazine	streptozocin	0.229673
acetophenazine	benzylpenicillin	0.344902
acetophenazine	atazanavir	0.316312
acetophenazine	mequitazine	0.633296
acetophenazine	temocapril	0.320208
acetophenazine	eletriptan	0.29426
acetophenazine	hexobarbital	0.244828
acetophenazine	nitroprusside	0.304348
acetophenazine	methacycline	0.371268
acetophenazine	oxyphencyclimine	0.309449
acetophenazine	deferiprone	0.262317
acetophenazine	gemcitabine	0.271378
acetophenazine	fluticasone furoate	0.315653
acetophenazine	ribostamycin	0.207338
acetophenazine	fluconazole	0.242991
acetophenazine	doxycycline	0.379854
acetophenazine	diethylcarbamazine	0.454545
acetophenazine	naltrexone	0.365667
acetophenazine	cefixime	0.341742
acetophenazine	ergotamine	0.370169
acetophenazine	enoxacin	0.324324
acetophenazine	nilutamide	0.321345
acetophenazine	vindesine	0.385046
acetophenazine	galantamine	0.340824
acetophenazine	ertapenem	0.372022
acetophenazine	flunisolide	0.290415
acetophenazine	debrisoquin	0.327152
acetophenazine	finasteride	0.39206
acetophenazine	polymyxin b sulfate	0.278846
acetophenazine	prednisolone	0.409478
acetophenazine	prednicarbate	0.260327
acetophenazine	cabergoline	0.336338
acetophenazine	imatinib	0.337892
acetophenazine	gliclazide	0.409439
acetophenazine	pyridostigmine	0.460722
acetophenazine	thiothixene	0.325889
acetophenazine	cefepime	0.350962
acetophenazine	cyclobenzaprine	0.334197
acetophenazine	acetazolamide	0.30413
acetophenazine	pentagastrin	0.313681
acetophenazine	terfenadine	0.387261
acetophenazine	metaraminol	0.430131
acetophenazine	ziprasidone	0.307635
acetophenazine	metipranolol	0.345455
acetophenazine	acetyldigitoxin	0.236422
acetophenazine	glimepiride	0.333607
acetophenazine	icosapent	0.492188
acetophenazine	cloxazolam	0.329613
acetophenazine	pivmecillinam	0.324746
acetophenazine	methylphenobarbital	0.27234
acetophenazine	pentobarbital	0.309934
acetophenazine	flurazepam	0.317771
acetophenazine	gefitinib	0.303544
acetophenazine	dihydroergotamine	0.367426
acetophenazine	phenacemide	0.324561
acetophenazine	penciclovir	0.236715
acetophenazine	metyrapone	0.351213
acetophenazine	rifampicin	0.378456
acetophenazine	metharbital	0.305851
acetophenazine	latanoprost	0.320905
acetophenazine	azlocillin	0.36755
acetophenazine	letrozole	0.326371
acetophenazine	epinephrine	0.45733
acetophenazine	dyclonine	0.322802
acetophenazine	bevantolol	0.322193
acetophenazine	nebivolol	0.431931
acetophenazine	demecarium	0.356757
acetophenazine	ofloxacin	0.360198
acetophenazine	acetic acid	0.1875
acetophenazine	praziquantel	0.306073
acetophenazine	cetirizine	0.333777
acetophenazine	bortezomib	0.267685
acetophenazine	flucloxacillin	0.368607
acetophenazine	esmolol	0.296703
acetophenazine	metoclopramide	0.443196
acetophenazine	metyrosine	0.452381
acetophenazine	rimantadine	0.359684
acetophenazine	colistin	0.337596
acetophenazine	cefprozil	0.348898
acetophenazine	nalidixic acid	0.269962
acetophenazine	vildagliptin	0.348659
acetophenazine	bumetanide	0.347653
acetophenazine	methylphenidate	0.245614
acetophenazine	remoxipride	0.275424
acetophenazine	ximelagatran	0.306156
acetophenazine	imipramine	0.523743
acetophenazine	quazepam	0.323202
acetophenazine	balsalazide	0.423423
acetophenazine	camazepam	0.315676
acetophenazine	econazole	0.383495
acetophenazine	felodipine	0.282992
acetophenazine	carbamazepine	0.462351
acetophenazine	doxacurium chloride	0.325073
acetophenazine	methazolamide	0.399513
acetophenazine	buprenorphine	0.364118
acetophenazine	azathioprine	0.28396
acetophenazine	rufinamide	0.376543
acetophenazine	fondaparinux sodium	0.280164
acetophenazine	dolasetron	0.29685
acetophenazine	tazarotene	0.280632
acetophenazine	zaleplon	0.301692
acetophenazine	betahistine	0.494071
acetophenazine	isradipine	0.311186
acetophenazine	cisplatin	0.234375
acetophenazine	thiopental	0.325798
acetophenazine	naftifine	0.469697
acetophenazine	bethanidine	0.5
acetophenazine	procaine	0.446667
acetophenazine	diatrizoate	0.311581
acetophenazine	neomycin	0.211196
acetophenazine	talbutal	0.330275
acetophenazine	allylestrenol	0.487234
acetophenazine	desipramine	0.515363
acetophenazine	enalapril	0.283675
acetophenazine	bambuterol	0.370611
acetophenazine	suprofen	0.356218
acetophenazine	clemastine	0.384324
acetophenazine	azilsartan medoxomil	0.333333
acetophenazine	oxyphenbutazone	0.290591
acetophenazine	ibudilast	0.301931
acetophenazine	liothyronine	0.367424
acetophenazine	cilazapril	0.30805
acetophenazine	terazosin	0.323954
acetophenazine	varenicline	0.221354
acetophenazine	tranylcypromine	0.331849
acetophenazine	acetohexamide	0.442359
acetophenazine	gadoversetamide	0.32287
acetophenazine	tofisopam	0.269637
acetophenazine	moclobemide	0.489083
acetophenazine	carboprost tromethamine	0.263576
acetophenazine	diclofenamide	0.326823
acetophenazine	menthol	0.363636
acetophenazine	l-methionine	0.337302
acetophenazine	leflunomide	0.38481
acetophenazine	ethionamide	0.414687
acetophenazine	lercanidipine	0.329708
acetophenazine	benzyl benzoate	0.307522
acetophenazine	metixene	0.455112
acetophenazine	anastrozole	0.314888
acetophenazine	aprobarbital	0.303071
acetophenazine	alendronate	0.447479
acetophenazine	dantrolene	0.243373
acetophenazine	oxaliplatin	0.326115
acetophenazine	toremifene	0.395437
acetophenazine	iodixanol	0.362229
acetophenazine	rasagiline	0.307796
acetophenazine	terlipressin	0.312953
acetophenazine	vancomycin	0.365364
acetophenazine	mesalazine	0.467991
acetophenazine	midazolam	0.294553
acetophenazine	ketazolam	0.349568
acetophenazine	thiethylperazine	0.64922
acetophenazine	alvimopan	0.398758
acetophenazine	nitisinone	0.3066
acetophenazine	pyridoxal	0.354962
acetophenazine	butoconazole	0.393162
acetophenazine	halobetasol propionate	0.281161
acetophenazine	phentermine	0.456349
acetophenazine	doxazosin	0.316703
acetophenazine	ribavirin	0.251863
acetophenazine	pravastatin	0.204932
acetophenazine	indacaterol	0.272798
acetophenazine	chlorotrianisene	0.322325
acetophenazine	terbinafine	0.454936
acetophenazine	tirofiban	0.408642
acetophenazine	morphine	0.348262
acetophenazine	piperazine	0.28125
acetophenazine	methoxamine	0.353846
acetophenazine	metrizamide	0.352654
acetophenazine	ethambutol	0.304348
acetophenazine	lorazepam	0.284603
acetophenazine	orphenadrine	0.28841
acetophenazine	pipazethate	0.459029
acetophenazine	vemurafenib	0.352171
acetophenazine	fingolimod	0.38326
acetophenazine	bromocriptine	0.373792
acetophenazine	glutathione	0.299601
acetophenazine	cyclandelate	0.353642
acetophenazine	chloropyramine	0.379747
acetophenazine	difluprednate	0.287037
acetophenazine	misoprostol	0.278215
acetophenazine	aminolevulinic acid	0.453125
acetophenazine	aminoglutethimide	0.261566
acetophenazine	methylnaltrexone	0.367155
acetophenazine	perindopril	0.258204
acetophenazine	niclosamide	0.259947
acetophenazine	tolazamide	0.373856
acetophenazine	isoprenaline	0.485839
acetophenazine	tasosartan	0.33692
acetophenazine	glycodiazine	0.334194
acetophenazine	tymazoline	0.339332
acetophenazine	cefotetan	0.364959
acetophenazine	buspirone	0.357236
acetophenazine	oxcarbazepine	0.361337
acetophenazine	raloxifene	0.309829
acetophenazine	nandrolone phenpropionate	0.389851
acetophenazine	phenindamine	0.282813
acetophenazine	antipyrine	0.390036
acetophenazine	mifepristone	0.308204
acetophenazine	dyphylline	0.265973
acetophenazine	tiaprofenic acid	0.398533
acetophenazine	doxapram	0.300235
acetophenazine	cyclophosphamide	0.297872
acetophenazine	flufenamic acid	0.398072
acetophenazine	prazosin	0.301775
acetophenazine	inulin	0.351183
acetophenazine	nelarabine	0.301825
acetophenazine	oxacillin	0.360625
acetophenazine	dexmethylphenidate	0.245614
acetophenazine	salicylic acid	0.347534
acetophenazine	l-glutamine	0.396825
acetophenazine	nitroglycerin	0.420635
acetophenazine	regadenoson	0.322404
acetophenazine	pethidine	0.382793
acetophenazine	terconazole	0.336655
acetophenazine	pseudoephedrine	0.363436
acetophenazine	trichlormethiazide	0.314176
acetophenazine	ethacrynic acid	0.248506
acetophenazine	tioguanine	0.284461
acetophenazine	triprolidine	0.382022
acetophenazine	estazolam	0.262491
acetophenazine	permethrin	0.378277
acetophenazine	mirtazapine	0.327684
acetophenazine	anagrelide	0.283477
acetophenazine	iproniazid	0.350109
acetophenazine	prazepam	0.315666
acetophenazine	clobetasol propionate	0.267883
acetophenazine	cyclopentolate	0.257193
acetophenazine	aprindine	0.419185
acetophenazine	chlorhexadol	0.305677
acetophenazine	gadoteridol	0.429134
acetophenazine	carbenoxolone	0.368165
acetophenazine	clomocycline	0.382481
acetophenazine	ketorolac	0.306569
acetophenazine	propranolol	0.4197
acetophenazine	levothyroxine	0.369018
acetophenazine	tapentadol	0.480687
acetophenazine	amifostine	0.349206
acetophenazine	azithromycin	0.289004
acetophenazine	emedastine	0.265537
acetophenazine	naproxen	0.459402
acetophenazine	adefovir dipivoxil	0.250195
acetophenazine	meticillin	0.346283
acetophenazine	etidronic acid	0.316594
acetophenazine	tubocurarine	0.322511
acetophenazine	aciclovir	0.226461
acetophenazine	oxymetazoline	0.368681
acetophenazine	phenylpropanolamine	0.332589
acetophenazine	ticlopidine	0.4125
acetophenazine	crizotinib	0.30199
acetophenazine	gadopentetate dimeglumine	0.427015
acetophenazine	phentolamine	0.434724
acetophenazine	clarithromycin	0.267843
acetophenazine	idoxuridine	0.238237
acetophenazine	metronidazole	0.348808
acetophenazine	phenindione	0.373711
acetophenazine	dactinomycin	0.380174
acetophenazine	sulfasalazine	0.30934
acetophenazine	promethazine	0.682963
acetophenazine	hydromorphone	0.351886
acetophenazine	trilostane	0.223491
acetophenazine	dextrothyroxine	0.369018
acetophenazine	flurbiprofen	0.32021
acetophenazine	citric acid	0.345055
acetophenazine	mitotane	0.310298
acetophenazine	memantine	0.388889
acetophenazine	fluticasone propionate	0.298639
acetophenazine	enoximone	0.388889
acetophenazine	dihydrotestosterone	0.368192
acetophenazine	voglibose	0.340617
acetophenazine	melphalan	0.339437
acetophenazine	nedocromil	0.342466
acetophenazine	capecitabine	0.290495
acetophenazine	probucol	0.348601
acetophenazine	tetrabenazine	0.309728
acetophenazine	molindone	0.30296
acetophenazine	paliperidone	0.342983
acetophenazine	ingenol mebutate	0.276671
acetophenazine	nalbuphine	0.362774
acetophenazine	flavoxate	0.304069
acetophenazine	clofarabine	0.317057
acetophenazine	everolimus	0.302544
acetophenazine	promazine	0.716981
acetophenazine	prilocaine	0.370423
acetophenazine	nefazodone	0.305008
acetophenazine	cefacetrile	0.330672
acetophenazine	lansoprazole	0.25574
acetophenazine	levobunolol	0.285588
acetophenazine	mirabegron	0.430218
acetophenazine	propofol	0.351648
acetophenazine	zidovudine	0.266474
acetophenazine	flucytosine	0.296137
acetophenazine	cerivastatin	0.287518
acetophenazine	selegiline	0.344978
acetophenazine	guanfacine	0.290366
acetophenazine	cyclosporine	0.266031
acetophenazine	voriconazole	0.316766
acetophenazine	alitretinoin	0.436441
acetophenazine	perhexiline	0.460317
acetophenazine	alprazolam	0.273661
acetophenazine	zopiclone	0.325898
acetophenazine	meropenem	0.330424
acetophenazine	idarubicin	0.357927
acetophenazine	gadofosveset trisodium	0.284746
acetophenazine	lovastatin	0.396088
acetophenazine	paricalcitol	0.269737
acetophenazine	chlormezanone	0.267384
acetophenazine	arbutamine	0.301887
acetophenazine	digoxin	0.233547
acetophenazine	tiagabine	0.24979
acetophenazine	mepyramine	0.39625
acetophenazine	mitomycin	0.365462
acetophenazine	phensuximide	0.331218
acetophenazine	degarelix	0.365398
acetophenazine	cladribine	0.285112
acetophenazine	boceprevir	0.275671
acetophenazine	travoprost	0.390453
acetophenazine	acenocoumarol	0.289286
acetophenazine	clomipramine	0.402379
acetophenazine	trimethadione	0.271754
acetophenazine	dexmedetomidine	0.363985
acetophenazine	chlorhexidine	0.492408
acetophenazine	alfacalcidol	0.311454
acetophenazine	malathion	0.340645
acetophenazine	proguanil	0.452174
acetophenazine	aldosterone	0.35169
acetophenazine	tripelennamine	0.36036
acetophenazine	propafenone	0.395078
acetophenazine	saquinavir	0.337349
acetophenazine	ritodrine	0.465217
acetophenazine	trovafloxacin	0.352795
acetophenazine	clopidogrel	0.298193
acetophenazine	spaglumic acid	0.283784
acetophenazine	carbinoxamine	0.351117
acetophenazine	mazindol	0.293455
acetophenazine	dihydrotachysterol	0.488172
acetophenazine	colestipol	0.382812
acetophenazine	furazolidone	0.370098
acetophenazine	linagliptin	0.344929
acetophenazine	almotriptan	0.27173
acetophenazine	sirolimus	0.301342
acetophenazine	mycophenolate mofetil	0.298701
acetophenazine	dimethyl sulfoxide	0.125
acetophenazine	pimecrolimus	0.312173
acetophenazine	eplerenone	0.250194
acetophenazine	ampicillin	0.356436
acetophenazine	alprenolol	0.303935
acetophenazine	trihexyphenidyl	0.381496
acetophenazine	hydrocortisone	0.390663
acetophenazine	zalcitabine	0.204248
acetophenazine	olmesartan	0.309476
acetophenazine	pyrimethamine	0.212427
acetophenazine	efavirenz	0.319573
acetophenazine	duloxetine	0.371324
acetophenazine	rifaximin	0.376724
acetophenazine	alverine	0.452381
acetophenazine	triamterene	0.230274
acetophenazine	amrinone	0.287234
acetophenazine	penicillamine	0.411067
acetophenazine	tadalafil	0.353791
acetophenazine	cefotaxime	0.355168
acetophenazine	simvastatin	0.207547
acetophenazine	lurasidone	0.289536
acetophenazine	nitrazepam	0.28169
acetophenazine	encainide	0.316804
acetophenazine	l-glutamic acid	0.353175
acetophenazine	lincomycin	0.289898
acetophenazine	procarbazine	0.408791
acetophenazine	protriptyline	0.360571
acetophenazine	zuclopenthixol	0.303922
acetophenazine	lomustine	0.436559
acetophenazine	oxyphenonium	0.2825
acetophenazine	secobarbital	0.341115
acetophenazine	clonidine	0.30593
acetophenazine	quinidine	0.299924
acetophenazine	biotin	0.360451
acetophenazine	ticarcillin	0.359217
acetophenazine	chlorzoxazone	0.309677
acetophenazine	dronabinol	0.282465
acetophenazine	quetiapine	0.369796
acetophenazine	cefdinir	0.340686
acetophenazine	choline	0.390625
acetophenazine	gatifloxacin	0.369579
acetophenazine	succinylcholine	0.456349
acetophenazine	netilmicin	0.266421
acetophenazine	calcitriol	0.318822
acetophenazine	remikiren	0.312093
acetophenazine	temafloxacin	0.350067
acetophenazine	sibutramine	0.357591
[truncated: 875,105+ more rows]
